# Supplementary material for: Ultrasmall single-layered NbSe2 nanotubes flattened within a chemical-driven self-pressurized carbon nanotube
Source: Nat Commun. 2024 Jan 11;15:475. doi: 10.1038/s41467-023-44677-y (PMC10784551; doi:10.1038/s41467-023-44677-y)
Supplement: Supplementary file 4 — Source Data [file 41467_2023_44677_MOESM4_ESM.zip]

Archive with 15 entries (14 files):
- Source Data/
- Source Data/Optimized atomic models.txt
- Source Data/Source data for Fig.2.xlsx
- Source Data/Source data for Fig.3.xlsx
- Source Data/Source data for Fig.4.xlsx
- Source Data/Source data for Supplmentary Figure 12.xlsx
- Source Data/Source data for Supplmentary Figure 13.xlsx
- Source Data/Source data for Supplmentary Figure 20.xlsx
- Source Data/Source data for Supplmentary Figure 21.xlsx
- Source Data/Source data for Supplmentary Figure 22.xlsx
- Source Data/Source data for Supplmentary Figure 23.xlsx
- Source Data/Source data for Supplmentary Figure 24.xlsx
- Source Data/Source data for Supplmentary Figure 25.xlsx
- Source Data/Source data for Supplmentary Figure 4.xlsx
- Source Data/Source data for Supplmentary Figure 9.xlsx
