# Supplementary material for: Ultrasmall single-layered NbSe2 nanotubes flattened within a chemical-driven self-pressurized carbon nanotube
Source: Nat Commun. 2024 Jan 11;15:475. doi: 10.1038/s41467-023-44677-y (PMC10784551; doi:10.1038/s41467-023-44677-y)
Supplement: Supplementary file 4 — Source Data [file 41467_2023_44677_MOESM4_ESM.zip › Source Data/Optimized atomic models.txt]

NbSe2 circular nanotube(n=20)                    
Atomic coordinates
     0.369924992         0.535287976         0.767576993
     0.369940996         0.553452015         0.871555984
     0.369938999         0.696355999         0.701704025
     0.369957000         0.765896976         0.786073029
     0.619919002         0.619908988         0.741801023
     0.619948030         0.664636016         0.844992995
     0.869947016         0.535283029         0.767572999
     0.869948030         0.553463995         0.871544003
     0.369917989         0.786700010         0.558988988
     0.369940013         0.895498991         0.585336030
     0.619919002         0.755429029         0.641609013
     0.619931996         0.848011971         0.690706015
     0.869931996         0.696355999         0.701703012
     0.869939029         0.765897989         0.786071002
     0.369911999         0.776735008         0.390347004
     0.369948000         0.879553974         0.347263008
     0.619912982         0.799380004         0.475387007
     0.619925976         0.903397977         0.461401999
     0.869949996         0.786698997         0.558987975
     0.869951010         0.895498991         0.585328996
     0.369913012         0.667177022         0.261644989
     0.369942993         0.725965977         0.166045994
     0.619924009         0.737100005         0.316195995
     0.619925976         0.811609030         0.242333993
     0.869964004         0.776735008         0.390349001
     0.869929016         0.879549980         0.347261012
     0.369910985         0.507900000         0.211274996
     0.369926989         0.491751999         0.107731000
     0.619930983         0.591238022         0.222874001
     0.619940996         0.617592990         0.117195003
     0.869952977         0.667177022         0.261644989
     0.869925976         0.725964010         0.166044995
     0.619943023         0.423081994         0.235852003
     0.619935989         0.379074007         0.132868007
     0.869939029         0.507901013         0.211272001
     0.869934976         0.491759002         0.107727997
     0.119953997         0.619912028         0.741797984
     0.119933002         0.664646029         0.844991028
     0.119926997         0.755429983         0.641613007
     0.119928002         0.848007023         0.690719008
     0.119934000         0.799387991         0.475382000
     0.119921997         0.903409004         0.461421013
     0.119937003         0.737107992         0.316186994
     0.119915001         0.811632991         0.242345005
     0.119929999         0.591234982         0.222868994
     0.119935997         0.617603004         0.117190003
     0.119923003         0.423078001         0.235855997
     0.119935997         0.379060000         0.132878006
     0.119925000         0.292921990         0.344976991
     0.119946003         0.198322996         0.284408987
     0.119933002         0.241785005         0.503250003
     0.119933002         0.138318002         0.520048022
     0.119935997         0.306968987         0.662863016
     0.119934998         0.230995998         0.735844016
     0.119939998         0.450872988         0.758297026
     0.119933002         0.427565992         0.862212002
     0.369949996         0.348511994         0.275709987
     0.369931012         0.275317997         0.200029001
     0.369924009         0.253051996         0.419891000
     0.369937003         0.148174003         0.393696010
     0.619938016         0.292921007         0.344978988
     0.619935989         0.198321998         0.284406990
     0.869912028         0.348509014         0.275709987
     0.869933009         0.275319010         0.200023994
     0.369919986         0.267044991         0.588105023
     0.369946003         0.164043993         0.632318974
     0.619934976         0.241790995         0.503251016
     0.619934976         0.138322994         0.520062029
     0.869931996         0.253051013         0.419891000
     0.869939029         0.148172006         0.393693000
     0.369924009         0.376046002         0.718671978
     0.369958997         0.315443993         0.813063025
     0.619922996         0.306966990         0.662859976
     0.619939029         0.231003001         0.735844016
     0.869955003         0.267046005         0.588105977
     0.869944990         0.164045006         0.632323027
     0.619919002         0.450875014         0.758293986
     0.619939029         0.427585006         0.862209022
     0.869958997         0.376046985         0.718670011
     0.869940996         0.315450013         0.813063025
     0.369940013         0.613282979         0.805719972
     0.369942009         0.782270014         0.702443004
     0.619935989         0.701974988         0.766857982
     0.869939983         0.613282025         0.805710018
     0.369928002         0.856235981         0.508783996
     0.619937003         0.833105028         0.603833973
     0.869913995         0.782271028         0.702441990
     0.369938999         0.802630007         0.308470994
     0.619930983         0.840610981         0.399491996
     0.869921982         0.856230974         0.508782029
     0.369935006         0.640958011         0.180120006
     0.619931996         0.723869026         0.230810001
     0.869924009         0.802623987         0.308474988
     0.369940013         0.430999011         0.171883002
     0.619924009         0.540436029         0.153313994
     0.869924009         0.640956998         0.180123001
     0.869925976         0.431001008         0.171877995
     0.119941004         0.701974988         0.766855001
     0.119938001         0.833105028         0.603841007
     0.119934998         0.840623021         0.399493992
     0.119935997         0.723881006         0.230803996
     0.119935997         0.540439010         0.153309003
     0.119929999         0.341221988         0.210200995
     0.119938999         0.211017996         0.369415998
     0.119939998         0.202987000         0.580389977
     0.119942002         0.318592012         0.748320997
     0.119929999         0.504979014         0.826125026
     0.369944006         0.263049990         0.287712991
     0.619930983         0.341221005         0.210192993
     0.369942993         0.183616996         0.471080005
     0.619934976         0.211013004         0.369419992
     0.869925022         0.263047010         0.287710994
     0.369935989         0.241402999         0.669941008
     0.619943023         0.202994004         0.580392003
     0.869916975         0.183614001         0.471080989
     0.369946003         0.400335014         0.800445974
     0.619942009         0.318594992         0.748314023
     0.869937003         0.241405994         0.669941008
     0.619944990         0.504984021         0.826113999
     0.869931996         0.400339007         0.800441027

NbSe2 flat nanotube(n=20)                    
Atomic coordinates
     0.612309992         0.844950020         0.152289987
     0.329070002         0.760190010         0.146880031
     0.856639981         0.765250027         0.152639985
     0.362459987         0.100319996         0.291700006
     0.299650013         0.028630000         0.464779973
     0.326920003         0.207560003         0.605309963
     0.618740022         0.114270002         0.612509966
     0.859619975         0.078220002         0.210409999
     0.792859972         0.075049996         0.437759995
     0.332599998         0.373849988         0.602429986
     0.332969993         0.373340011         0.816650033
     0.582199991         0.289110005         0.595360041
     0.587450027         0.290850013         0.824939966
     0.839649975         0.201269999         0.605949998
     0.335159987         0.541050017         0.602440000
     0.335359991         0.542230010         0.816540003
     0.584270000         0.457260013         0.597470045
     0.584389985         0.457289994         0.823899984
     0.833710015         0.373939991         0.601950049
     0.832719982         0.373820007         0.816359997
     0.331050009         0.704050004         0.587049961
     0.350180000         0.710959971         0.814929962
     0.589259982         0.624459982         0.595489979
     0.586430013         0.626929998         0.817039967
     0.835850000         0.541419983         0.602820039
     0.835489988         0.542320013         0.817219973
     0.363389999         0.894190013         0.693969965
     0.140809998         0.930369973         0.515470028
     0.591939986         0.778590024         0.564530015
     0.574479997         0.806770027         0.785949945
     0.847419977         0.707430005         0.591750026
     0.829050004         0.710630000         0.814499974
     0.540629983         0.870599985         0.468039989
     0.884060025         0.872330010         0.674640059
     0.180160001         0.125939995         0.526460052
     0.083880000         0.288850009         0.596570015
     0.075839996         0.289829999         0.824519992
     0.084610000         0.457029998         0.597300053
     0.084509999         0.457069993         0.824319959
     0.085579999         0.624670029         0.597069979
     0.088689998         0.626720011         0.819020033
     0.095600002         0.792069972         0.592610002
     0.086889997         0.784810007         0.821599960
     0.046610001         0.845899999         0.389119983
     0.333920002         0.849170029         0.249140024
     0.085749999         0.679729998         0.374009967
     0.087219998         0.678719997         0.144400001
     0.091530003         0.511189997         0.376029968
     0.092000000         0.510079980         0.155390024
     0.096740000         0.343980014         0.373239994
     0.097390004         0.344379991         0.158920050
     0.080590002         0.176440001         0.364850044
     0.107560001         0.185760006         0.138530016
     0.347350001         0.759989977         0.371899962
     0.340330005         0.596080005         0.368780017
     0.338750005         0.594420016         0.155089974
     0.589909971         0.679570019         0.371950030
     0.591159999         0.679539979         0.144999981
     0.826699972         0.764270008         0.365530014
     0.343180001         0.428770006         0.382030010
     0.343699992         0.428420007         0.153270006
     0.592209995         0.511399984         0.375900030
     0.591449976         0.510290027         0.155369997
     0.839540005         0.596199989         0.368559957
     0.840690017         0.594649971         0.154739976
     0.344390005         0.261350006         0.380010009
     0.358240008         0.259510010         0.155969977
     0.595040023         0.344880015         0.375329971
     0.594070017         0.344599992         0.160629988
     0.843869984         0.428640008         0.381479979
     0.843299985         0.428429991         0.153470039
     0.617810011         0.184850007         0.398380041
     0.600660026         0.169249997         0.170830011
     0.853250027         0.262239993         0.378309965
     0.841759980         0.262789994         0.149770021
     0.649290025         0.963999987         0.579439998
     0.334879994         0.210460007         0.828789949
     0.329430014         0.119850002         0.750030041
     0.812399983         0.207440004         0.819380045
     0.031780001         0.126599997         0.828680038
     0.437550008         0.086530000         0.462360024
     0.333490014         0.264899999         0.713760018
     0.555559993         0.178289995         0.712020040
     0.843900025         0.139740005         0.494459987
     0.334250003         0.430339992         0.711300015
     0.583639979         0.342090011         0.708539963
     0.831080019         0.263099998         0.709390044
     0.337020010         0.598839998         0.707059979
     0.585839987         0.509980023         0.711050034
     0.834230006         0.430739999         0.710690022
     0.354330003         0.760779977         0.691910028
     0.588100016         0.682089984         0.701370001
     0.837180018         0.599170029         0.709319949
     0.207599998         0.863219976         0.532770038
     0.574389994         0.841700017         0.630599976
     0.830169976         0.763029993         0.699779987
     0.800800025         0.910049975         0.537610054
     0.092079997         0.180040002         0.726269960
     0.081900001         0.341930002         0.709810019
     0.085270002         0.509670019         0.711030006
     0.090899996         0.681919992         0.706910014
     0.187989995         0.835409999         0.719499946
     0.108020000         0.789240003         0.271059990
     0.089180000         0.627149999         0.259930015
     0.093120001         0.453570008         0.267729998
     0.099569999         0.287400007         0.264469981
     0.067869999         0.131329998         0.231979966
     0.336760014         0.704599977         0.257930040
     0.574259996         0.788619995         0.248389959
     0.340829998         0.538469970         0.265059948
     0.589850008         0.627059996         0.258430004
     0.839559972         0.706789970         0.258039951
     0.345429987         0.375669986         0.267820001
     0.592890024         0.453909993         0.267809987
     0.841520011         0.538550019         0.264350057
     0.358949989         0.206019998         0.270159960
     0.597029984         0.287860006         0.268730044
     0.845340014         0.375519991         0.267519951
     0.692830026         0.126069993         0.308949947
     0.841899991         0.209869996         0.261389971
