# Supplementary material for: Ultrasmall single-layered NbSe2 nanotubes flattened within a chemical-driven self-pressurized carbon nanotube
Source: Nat Commun. 2024 Jan 11;15:475. doi: 10.1038/s41467-023-44677-y (PMC10784551; doi:10.1038/s41467-023-44677-y)
Supplement: Supplementary file 4 — Source Data [file 41467_2023_44677_MOESM4_ESM.zip › Source Data/Source data for Fig.2.xlsx]

## Sheet: Fig.2a
Laser:532 nm					Laser:533 nm
CNT		NbSe2@CNT			CNT		NbSe2@CNT
G+ mode / cm-1	2D mode / cm-1	G+ mode / cm-1	2D mode / cm-1		G+ mode / cm-1	2D mode / cm-1	G+ mode / cm-1	2D mode / cm-1
1571.42	2640.92	1575.06	2650.57		1579.41	2614.88	1568.7	2596.44
1571.37	2643.41	1575.81	2650.98		1579.45	2615.14	1569.45	2598.93
1570.37	2642.67	1575.73	2651.04		1579.62	2615.14	1569.02	2598.67
1571.97	2642.22	1575.42	2651.13		1579.71	2615.11	1568.97	2599.05
1571.56	2642.8	1575.64	2651.16		1579.48	2614.79	1569.2	2599.98
1570.79	2644.57	1576.16	2651.31		1578.75	2614.67	1569.18	2599.55
1570.51	2641.13	1575.95	2651.44		1577.06	2614.43	1569.14	2600.57
1570.41	2645.1	1572.08	2651.48		1577.7	2613.65	1569.35	2600.44
1570.78	2643.79	1576.19	2651.5		1577.62	2613.58	1569.42	2600.54
1570.88	2643.01	1575.96	2651.58		1577.39	2613.5	1569.58	2600.88
1571.03	2643.22	1575.46	2651.65		1578.52	2613.26	1569.53	2600.44
1571.08	2644.34	1576.28	2651.76		1578.28	2613.36	1569.42	2600.03
1570.61	2644.71	1575.12	2651.89		1578.05	2613.19	1569.55	2599.94
1570.31	2644.36	1572.56	2652.17		1577.24	2612.5	1569.54	2600.47
1570.98	2645.1	1576.33	2652.25		1577.52	2612.64	1569.44	2599.99
1570.53	2644.64	1575.97	2652.37		1577.78	2612.9	1569.28	2599.3
1570.38	2642.69	1576.27	2652.39		1577.16	2614.21	1569.49	2600.04
1570.14	2644.14	1576.34	2652.54		1577.66	2613.91	1569.58	2600.73
1570.76	2643.83	1573.53	2652.67		1578.21	2614.45	1569.57	2600.3
1571.01	2643.51	1576.66	2652.71		1578.33	2614.09	1569.35	2599.74
1568.62	2644.28	1575.4	2652.76		1580.13	2613.77	1569.34	2599.67
1570.9	2643.33	1574.96	2652.88		1580.41	2613.76	1569.26	2600.05
1570.89	2642.76	1576.62	2652.9		1580.49	2614.18	1569.13	2599.97
1570.73	2644.01	1576.21	2652.94		1580.79	2614.16	1569.26	2600.6
1570.83	2644.83	1576.07	2652.96		1580.81	2614.22	1569.27	2599.21
1568.96	2643.07	1574.87	2652.96		1580.81	2614.5	1569.34	2599.42
1570.48	2645.22	1575.78	2652.99		1580.45	2614.27	1569.71	2599.6
1570.44	2644.55	1576.56	2653.06		1579.97	2614.12	1569.26	2598.84
1570.57	2643.99	1576.35	2653.33		1579.29	2613.73	1569.31	2598.7
1570.57	2645.01	1576.32	2653.35		1578.65	2613.31	1569.64	2597.67
1570.37	2645.21	1574.79	2653.4		1577.78	2612.76	1567.6	2599.4
1570.61	2644.66	1576.13	2653.45		1577.59	2612.63	1569.1	2596.57
1571.08	2643.21	1575.49	2653.48		1577.94	2613.15	1567.59	2597.23
1570.09	2643.48	1572.3	2653.53		1578.88	2613.47	1567.15	2596.82
1570.17	2643.81	1575.74	2653.7		1579.59	2614.02	1567.38	2597.24
1569.96	2644.97	1575.08	2653.96		1580.56	2614.49	1567.3	2596.28
1569.67	2640.8	1575.42	2654		1581.15	2614.73	1566.96	2596.53
1570.2	2644.31	1574.82	2654.03		1581.22	2615.08	1567.3	2595.91
1570.15	2644.55	1576.3	2654.13		1581.17	2614.78	1567.26	2595.26
1570.29	2645.41	1576.53	2654.55		1581.12	2614.98	1566.62	2595.08
1570.73	2644.49	1577.72	2654.95		1581.1	2614.91	1566.57	2593.72
1570.5	2645.19	1577.34	2654.99		1580.97	2615.22	1567.29	2594.55
1570.02	2644.13	1577.72	2655.23		1580.95	2615.26	1567.1	2593.3
1569.81	2645.23	1577.1	2655.53		1580.94	2615.35	1567.17	2594.83
1569.73	2643.65	1576.87	2655.59		1580.84	2615.68	1567.15	2595.16
1569.1	2643.72	1577.78	2655.92		1580.7	2615.88	1567.08	2595.96
1569.01	2643.13	1578.27	2655.94		1580.69	2615.8	1567.28	2596.38
1568.71	2644.33	1578.18	2656.05		1580.53	2615.85	1566.77	2601.17
1568.98	2643.69	1580.41	2656.48		1580.83	2616.16	1566.85	2601.17
1570.16	2645.17	1579.37	2657.01		1580.86	2616.09	1567.52	2594.85
1570.44	2644.46	1578.62	2657.1		1580.97	2615.71	1567.04	2594.78
1569.91	2643.72	1579.39	2657.35		1580.81	2615.7	1567.02	2601.17
1570.01	2642.47	1579.48	2657.35		1580.85	2615.84	1566.85	2596.14
1569.36	2642.44	1582.09	2657.74		1580.77	2615.69	1566.62	2595.06
1570.88	2643.14	1576.29	2657.77		1580.77	2615.71
1571.23	2643.28	1579.81	2658.05		1580.86	2615.25
1571.1	2643.76	1581.75	2658.15		1580.76	2614.96
1570.26	2643.06	1581.58	2658.24		1580.77	2614.95
1571.66	2642.68	1582.59	2658.31		1580.82	2615.11
1571.42	2641.83	1582.02	2658.33		1580.88	2614.85
1571.29	2644.65	1582.02	2658.44		1580.69	2614.59
1570.5	2642.82	1582.66	2658.46		1580.7	2615.04
1570.32	2643.09	1582.6	2658.5		1580.71	2614.93
1570.28	2641.34	1581.86	2658.52		1580.72	2614.67
1570.74	2645.87	1582.08	2658.64		1580.59	2614.62
1571.23	2642.3	1582.47	2658.66		1580.43	2614.52
1570.72	2644.23	1582.13	2658.68		1580.35	2614.52
1570.48	2642.67	1582.45	2658.68		1580.39	2614.3
1569.91	2642.81	1582.23	2658.68		1580.26	2614.65
1569.73	2642.6	1581.89	2658.71		1580.33	2614.6
1569.54	2643.72	1582.11	2658.72		1580.4	2614.5
1569.42	2643.39	1582.47	2658.77		1580.53	2614.42
1569.43	2643.63	1582.47	2658.79		1580.46	2614.48
1569.9	2642.33	1582.19	2658.8		1580.48	2614.31
1571.2	2642.44	1582.03	2658.82		1580.56	2614.55
1571.13	2643.9	1581.97	2658.84		1580.52	2614.54
1570.99	2644.33	1582.1	2658.89		1580.54	2614.7
1570.56	2642.26	1582.05	2658.89		1580.41	2615.01
1570.68	2642.72	1581.64	2658.91		1580.4	2615.36
		1581.86	2658.92		1580.39	2615.53
		1582.1	2658.92		1580.51	2615.44
		1582.59	2658.93		1580.46	2615.34
		1582.92	2658.99		1580.67	2615.59
		1581.95	2659.03		1580.81	2615.44
		1582.13	2659.03		1580.82	2615.55
		1582.35	2659.03		1580.76	2615.72
		1581.78	2659.06		1579.23	2614.75
		1580.62	2659.09		1579.23	2614.23
		1582.65	2659.09		1579.26	2614.22
		1582.47	2659.1		1579.24	2614.34
		1582.36	2659.11		1579.12	2614.43
		1582.46	2659.11		1579.14	2614.32
		1582.29	2659.15		1577.9	2614.16
		1581.9	2659.17		1578.45	2613.9
		1581.86	2659.19		1578.27	2614.07
		1582.21	2659.19
		1581.93	2659.2
		1582.87	2659.24
		1582.12	2659.24
		1582.26	2659.27
		1582.24	2659.29
		1581.96	2659.3
		1582.76	2659.32
		1582.35	2659.33
		1583.14	2659.33
		1582.4	2659.35
		1582.72	2659.35
		1582.19	2659.36
		1582.37	2659.39
		1582.09	2659.39
		1582.63	2659.4
		1582.75	2659.41
		1582.68	2659.42
		1582.44	2659.43
		1581.78	2659.44
		1582.2	2659.45
		1582.18	2659.46
		1582.47	2659.46
		1581.83	2659.46
		1582.5	2659.47
		1582.23	2659.49
		1581.92	2659.49
		1582.67	2659.49
		1581.91	2659.49
		1582.07	2659.51
		1582.91	2659.51
		1582.33	2659.51
		1582.76	2659.53
		1581.89	2659.53
		1582.6	2659.57
		1582.45	2659.57
		1582.47	2659.58
		1582.16	2659.58
		1582.1	2659.63
		1581.93	2659.64
		1582.52	2659.64
		1582.13	2659.65
		1582.49	2659.66
		1583.32	2659.67
		1583.12	2659.67
		1583.22	2659.67
		1581.85	2659.68
		1582.85	2659.68
		1581.93	2659.69
		1582.9	2659.69
		1581.71	2659.7
		1582.26	2659.71
		1582.51	2659.72
		1582.96	2659.72
		1581.71	2659.73
		1583.22	2659.73
		1583.24	2659.74
		1582.01	2659.76
		1582.46	2659.77
		1581.95	2659.8
		1581.86	2659.81
		1582.43	2659.82
		1583.03	2659.83
		1582.07	2659.84
		1582.11	2659.85
		1581.96	2659.88
		1582.67	2659.9
		1582.33	2659.92
		1582.52	2659.93
		1581.65	2659.96
		1582.78	2659.96
		1582.63	2659.98
		1581.61	2660
		1582.44	2660
		1581.66	2660
		1582.9	2660.01
		1581.84	2660.02
		1581.78	2660.02
		1581.77	2660.02
		1582.23	2660.03
		1581.76	2660.04
		1582.01	2660.11
		1582.44	2660.11
		1582.26	2660.12
		1582.81	2660.12
		1582.97	2660.12
		1583.05	2660.13
		1582.72	2660.15
		1582.36	2660.16
		1582.51	2660.19
		1582.39	2660.2
		1582.26	2660.24
		1581.65	2660.24
		1581.77	2660.24
		1582.29	2660.28
		1581.68	2660.29
		1582.48	2660.32
		1582.08	2660.4
		1582.95	2660.4
		1582.93	2660.44
		1581.74	2660.46
		1582.53	2660.48
		1581.86	2660.65
		1582.41	2660.73
		1582.37	2660.81
		1583.19	2661.26
		1582.4	2661.29
		1582.77	2661.35
		1582.4	2661.45
		1582.96	2661.61
		1582.25	2661.85
		1583.07	2662.27

## Sheet: Fig.2c
CNT equivalent diameter /nm	Major-axis radial compression strain/ %	Minor-axis radial compression strain/ %
2.09332	0.07246	-0.17404
2.02381	0.12313	-0.17087
2.11451	0.11657	-0.24191
1.96652	0.02109	-0.12129
2.0827	0.05344	-0.16743
2.17344	0.0182	-0.17136
2.36905	0.09327	-0.17224
2.41031	0.04095	-0.22665
2.34594	0.06315	-0.27432
2.64319	0.0909	-0.2265
2.63996	0.08638	-0.28938
2.84692	0.2027	-0.43061
2.5881	0.19277	-0.39801
2.87676	0.21734	-0.3889
2.6112	0.29251	-0.28194
2.89689	0.27654	-0.24989
2.69833	0.30154	-0.3433
3.11944	0.22041	-0.48228

## Sheet: Fid.2d
NbSe2 flat tube equivalent diameter / nm	Minor-axis spacing / Å
1.03451	0.929
1.05361	0.6203
1.09403	0.6673
1.10517	0.6449
1.13382	0.6449
1.18061	0.655
1.18793	0.8382
1.25987	0.7326
1.26846	0.9042
1.28247	0.6891
1.28788	0.5789
1.33563	0.7053
1.37414	0.705
1.38719	0.6566
1.40534	0.8409
1.45722	0.9086
1.47696	0.6523
1.5037	0.7937
1.53807	0.786
1.54539	0.6298
1.58391	0.7247
1.73065	0.603
1.73543	0.789
1.74975	0.6646
1.92005	0.761
1.97066	0.6871
1.97639	0.6728
2.15846	0.659
2.17342	0.8189
2.31252	0.6781

## Sheet: Fig.2e
Single-walled CNT			Double-walled CNT
CNT equivalent inner diameter / nm	NbSe2 equivalent diameter / nm	NbSe2 flat tube ellipicity	CNT equivalent inner diameter / nm	NbSe2 equivalent diameter / nm	NbSe2 flat tube ellipicity
2.88261	1.73065	0.77356	2.32048	1.13382	0.61042
1.88535	1.10517	0.54188	2.00663	1.05361	0.58937
3.16973	2.31252	0.79704	2.02318	1.47696	0.54457
2.09098	1.28788	0.65826
1.96652	1.18061	0.51409
2.5573	2.15846	0.60963
2.8998	1.97066	0.74314
2.54457	1.5037	0.63873
2.44621	1.53807	0.57923
2.60187	1.58391	0.67223
2.57131	1.73543	0.60629
2.31889	1.37414	0.61664
2.86574	1.97639	0.73056
2.60568	1.45722	0.58187
1.99612	1.28247	0.513
2.88134	2.17342	0.70868
2.11517	1.25987	0.50129
2.32876	1.40534	0.54863
2.26764	1.26846	0.3992
2.20875	1.18793	0.41993
2.83264	1.92005	0.69511
2.06488	1.03451	0.04747
2.70786	1.74975	0.73395
2.00822	1.33563	0.61953
3.19671	1.54539	0.77908
2.34722	1.09403	0.63933
2.21798	1.38719	0.58463
