# Supplementary material for: Ultrasmall single-layered NbSe2 nanotubes flattened within a chemical-driven self-pressurized carbon nanotube
Source: Nat Commun. 2024 Jan 11;15:475. doi: 10.1038/s41467-023-44677-y (PMC10784551; doi:10.1038/s41467-023-44677-y)
Supplement: Supplementary file 4 — Source Data [file 41467_2023_44677_MOESM4_ESM.zip › Source Data/Source data for Fig.3.xlsx]

## Sheet: Fig.3a
	Forming energy / eV per atom
Cross-sectional NbSe2 unit	Circular tube	Single layer	double-layer	flat tube	curved sheet
6		-6.30365			-6.3308
8		-6.36043	-6.30019	-6.29902
9		-6.35149	-6.29875		-6.25828
10	-6.19382	-6.37318	-6.34995	-6.3769
12	-6.29513	-6.37563	-6.41141	-6.42073
14	-6.35885	-6.38943	-6.3851	-6.43066
16	-6.39901	-6.38256		-6.45898
20	-6.44824		-6.44055	-6.46941
24	-6.4753		-6.48718

## Sheet: Fig.3b
			Forming energy / eV per atom
Cross-sectional NbSe2 unit	Diameter / nm	Error bar	Flat tube	Circular tube
10	10.9101	0.114	-6.3769	-6.19382
12	12.6735	0.15138	-6.42073	-6.29513
14	14.4744	0.10548	-6.43066	-6.35885
16	16.2883	0.12117	-6.45898	-6.39901
20	19.9578	0.21787	-6.46941	-6.44824
24	23.6264	0.116		-6.4753

## Sheet: Fig.3c
	Bond length / Å
Cross-sectional NbSe2 unit	Averaged inner Nb-Se	Maxmum inner Nb-Se	minimum inner Nb-Se	Averaged outer Nb-Se	Maxmum outer Nb-Se	minimum outer Nb-Se
10	2.60036	2.5661	2.6334	2.68994	2.623	2.8044
12	2.60127	2.5698	2.6341	2.66248	2.60921	2.7336
14	2.60368	2.5644	2.6419	2.64524	2.58261	2.7
16	2.60348	2.5617	2.6443	2.63475	2.5696	2.6829
20	2.60385	2.5592	2.6499	2.62335	2.55341	2.6729
24	2.60435	2.5635	2.6531	2.61705	2.5435	2.6673

## Sheet: Fig.3d
	Bond length / Å
Nb atom	short bond	long bond
1	2.3893	2.6597
2	2.5171	2.69425
3	2.60925	2.62455
4	2.55115	2.63545
5	2.6082	2.619
6	2.54705	2.6357
7	2.59385	2.6154
8	2.59345	2.6415
9	2.58463	2.89345
10	2.47825	2.5442
11	2.4921	2.89267
12	2.4871	2.68733
13	2.606	2.6273
14	2.54575	2.6346
15	2.59645	2.60225
16	2.60825	2.6382
17	2.564	2.6216
18	2.59965	2.6197
19	2.58215	2.6857
20	2.46495	2.5724
