# Supplementary material for: Ultrasmall single-layered NbSe2 nanotubes flattened within a chemical-driven self-pressurized carbon nanotube
Source: Nat Commun. 2024 Jan 11;15:475. doi: 10.1038/s41467-023-44677-y (PMC10784551; doi:10.1038/s41467-023-44677-y)
Supplement: Supplementary file 4 — Source Data [file 41467_2023_44677_MOESM4_ESM.zip › Source Data/Source data for Fig.4.xlsx]

## Sheet: Fig.4b
CNT equivalent diameter / nm	major-spacing /nm	minor-spacing/nm	average spacing/nm
2.09332	0.331	0.3205	0.32575
2.02381	0.297	0.3155	0.30625
2.11451	0.3125	0.303	0.30775
1.96652	0.2805	0.3105	0.2955
2.0827	0.3295	0.306	0.31775
2.17344	0.281	0.326	0.3035
2.36905	0.3235	0.358	0.34075
2.41031	0.295	0.293	0.294
2.34594	0.31405	0.3367	0.32538
2.64319	0.35823	0.34576	0.35199
2.63996	0.284	0.3275	0.30575
2.84692	0.262	0.301	0.2815
2.5881	0.287	0.2965	0.29175
2.87676	0.2775	0.3195	0.2985
2.6112	0.3225	0.348	0.33525
2.89689	0.2825	0.2925	0.2875
2.69833	0.29	0.284	0.287
3.11944	0.286	0.291	0.2885

## Sheet: Fig.4c
Temperature/K	CNT Relative Resistance (R/R273)	Temperature/K	CNT@NbSe2 relative Resistance (R/R273)	Temperature/K	CNT@NbSe3 relative Resistance (R/R273)
1.68662	12.3202	9.98123	2.48698	299.972	1.04136
1.88585	12.1336	9.00811	2.57343	299.036	1.04162
2.0857	12.0946	8.00866	2.69605	298.032	1.04031
2.28819	11.5126	7.00672	2.82848	297.025	1.03882
2.4916	11.3607	5.99943	3.01064	296.029	1.03729
2.68803	11.4752	4.99265	3.26079	295.026	1.03547
2.88646	11.0729	4.00665	3.59681	294.014	1.03385
3.08653	11.0947	3.00843	4.1531	293.02	1.03226
3.28819	11.1544	2.01305	4.78729	292.031	1.03053
3.4854	10.9625	1.81346	4.93803	291.035	1.02925
3.68691	10.1913	1.81161	4.9384	290.027	1.02732
3.89283	10.2618	2.78954	4.30196	289.018	1.02592
4.08853	10.4027	3.78051	3.74747	288.018	1.0243
4.28182	9.9171	4.78274	3.3563	287.02	1.02245
4.49531	9.83998	5.81569	3.05261	286.025	1.02103
4.69273	9.83555	6.80699	2.87595	285.034	1.01942
4.90449	9.5749	7.80596	2.73263	284.026	1.0176
5.08916	9.61692	8.77245	2.60705	283.03	1.0158
5.28615	9.5961	9.7762	2.50447	282.039	1.0142
5.49515	9.58296	10.7622	2.41758	281.017	1.01257
5.67986	9.20749	11.7761	2.34941	280.024	1.01112
5.89227	9.12951	12.7735	2.2784	279.034	1.00969
6.11895	9.07967	13.774	2.22404	278.033	1.00784
6.31634	8.98952	14.7747	2.16333	277.025	1.00613
6.48495	8.96389	15.7573	2.11849	276.027	1.00484
6.69088	8.77083	16.7609	2.0764	275.028	1.00324
6.90257	8.81712	17.7748	2.0355	274.029	1.00158
7.10006	8.49884	18.767	2.00088	273.026	1
7.29045	8.51713	19.7845	1.96303	272.026	0.99854
7.47978	8.55026	20.7782	1.93215	271.03	0.99699
7.7059	8.57124	21.7691	1.90267	270.033	0.99542
7.91972	8.1869	22.7631	1.87505	269.039	0.99396
8.07889	8.28464	23.7857	1.84859	268.035	0.99266
8.28928	8.18963	24.7781	1.8231	267.038	0.99081
8.49679	7.97306	25.7794	1.8004	266.033	0.98929
8.673	8.13001	26.7649	1.78	265.041	0.98789
8.89653	7.85863	27.7833	1.75818	264.034	0.9863
9.07911	7.84833	28.7692	1.74004	263.041	0.98476
9.29093	7.59757	29.8054	1.71844	262.033	0.98357
9.47384	7.80389	30.7649	1.70083	261.031	0.98204
9.69441	7.58237	31.7696	1.68417	260.044	0.98074
9.89066	7.65324	32.7638	1.66906	259.037	0.9789
9.98414	7.65256	33.7797	1.65144	258.043	0.97765
10.0027	7.63666	34.7772	1.63552	257.037	0.97613
10.4664	7.35833	35.7825	1.62085	256.036	0.9747
10.9581	7.33204	36.767	1.60782	255.037	0.9732
11.4604	7.20088	37.7822	1.59226	254.036	0.97199
11.9668	7.08286	38.768	1.58121	253.038	0.97035
12.4638	6.95982	39.7597	1.56759	252.042	0.96928
12.9538	6.82798	40.7703	1.55519	251.048	0.96774
13.4636	6.7267	41.7714	1.54466	250.043	0.96647
13.97	6.61943	42.7666	1.53334	249.042	0.96508
14.4586	6.4891	43.7667	1.5215	248.04	0.96365
14.9724	6.40008	44.773	1.51054	247.035	0.96215
15.4707	6.28202	45.7796	1.49993	246.041	0.96086
15.9729	6.18586	46.7685	1.49032	245.04	0.95973
16.4771	6.09955	47.7758	1.48019	244.041	0.9581
16.9634	5.99648	48.7721	1.47128	243.04	0.95688
17.4635	5.93101	49.7822	1.46137	242.046	0.95579
17.9772	5.84668	50.7691	1.45442	241.042	0.95415
18.486	5.75238	51.7698	1.44372	240.037	0.9528
18.9885	5.66923	52.78	1.43566	239.042	0.9513
19.4778	5.58847	53.7829	1.42786	238.038	0.95033
19.9745	5.5289	54.7699	1.41921	237.038	0.94902
20.4679	5.45333	55.7732	1.41222	236.044	0.94784
20.9816	5.37748	56.7733	1.404	235.038	0.94661
21.481	5.30078	57.783	1.39525	234.041	0.94534
21.991	5.23626	58.7744	1.38954	233.042	0.94389
22.4719	5.16596	59.7835	1.38246	232.042	0.94278
22.9684	5.10368	60.7803	1.37721	231.043	0.94178
23.4739	5.0404	61.7791	1.36949	230.045	0.94047
23.9697	4.97981	62.763	1.36285	229.043	0.93912
24.4814	4.91728	63.7829	1.35667	228.047	0.93804
24.9746	4.86222	64.8357	1.34778	227.037	0.93687
25.4786	4.80127	65.7573	1.34334	226.037	0.93531
25.9822	4.74495	66.775	1.33695	225.04	0.93428
26.4917	4.68896	67.7864	1.33232	224.041	0.93304
26.9884	4.63847	68.7811	1.32615	223.046	0.93186
27.4902	4.58264	69.7803	1.32004	222.039	0.93041
27.9744	4.53233	70.7829	1.31474	221.045	0.9293
28.4875	4.48486	71.7913	1.3099	220.044	0.92827
28.9722	4.43888	72.7798	1.30512	219.043	0.92732
29.4779	4.39073	73.7769	1.29842	218.04	0.92597
29.9906	4.34003	74.779	1.29377	217.046	0.92481
30.4762	4.28954	75.7852	1.28955	216.044	0.92349
30.9754	4.25241	76.7807	1.28496	215.043	0.92279
31.4762	4.20354	77.7797	1.27875	214.044	0.92148
31.9721	4.16341	78.784	1.27551	213.039	0.92059
32.4687	4.12608	79.7876	1.26962	212.04	0.91938
32.9705	4.08322	80.7803	1.26494	211.042	0.91829
33.4669	4.04381	81.7625	1.261	210.044	0.91719
33.9789	3.99975	82.7582	1.25688	210.024	0.91718
34.481	3.96364	83.7644	1.25347	209.539	0.91645
34.9762	3.92627	84.7664	1.24946	209.038	0.91604
35.4763	3.89022	85.7636	1.2449	208.535	0.91553
35.9665	3.85685	86.7652	1.24212	208.031	0.9152
36.4787	3.82058	87.768	1.23696	207.536	0.9145
36.9778	3.78359	88.7695	1.23368	207.033	0.91384
37.4759	3.75229	89.7705	1.22906	206.534	0.91356
37.9761	3.71859	90.7677	1.22355	206.036	0.9128
38.4751	3.68567	91.7727	1.22179	205.537	0.91238
38.9738	3.65378	92.7731	1.21803	205.04	0.91173
39.4775	3.62354	93.7676	1.21555	204.53	0.91113
39.9775	3.59351	94.7624	1.21176	204.037	0.91083
40.4665	3.56008	95.7715	1.20863	203.54	0.91039
40.9565	3.53282	96.7716	1.20391	203.031	0.91016
41.4572	3.50611	97.7674	1.20122	202.538	0.9093
41.961	3.47643	98.772	1.19737	202.038	0.90867
42.4628	3.4452	99.7665	1.19289	201.534	0.90818
42.9793	3.41776	100.763	1.19156	201.034	0.90773
43.4741	3.39349	101.766	1.1876	200.534	0.9072
43.9621	3.36474	102.764	1.18602	200.037	0.90681
44.4694	3.33484	103.77	1.18273	199.541	0.90635
44.9759	3.31465	104.765	1.17953	199.037	0.90589
45.468	3.28893	105.772	1.17661	198.541	0.9051
45.9765	3.26542	106.769	1.17368	198.043	0.90473
46.4785	3.24243	107.775	1.17103	197.534	0.90398
46.9798	3.21513	108.769	1.1681	197.045	0.90342
47.4742	3.19234	109.774	1.16513	196.533	0.90335
47.9782	3.17005	110.766	1.16312	196.04	0.90279
48.476	3.14636	111.765	1.15975	195.537	0.90214
48.9634	3.12719	112.773	1.15696	195.034	0.90172
49.4693	3.10386	113.77	1.15562	194.538	0.90092
49.9815	3.0822	114.766	1.15462	194.047	0.90048
50.469	3.05989	115.771	1.15024	193.543	0.89993
50.98	3.03701	116.766	1.14762	193.041	0.89969
51.4697	3.01877	117.773	1.14606	192.545	0.8994
51.9701	2.99555	118.776	1.14302	192.041	0.89868
52.4733	2.97389	119.77	1.14145	191.543	0.89826
52.9708	2.95612	120.768	1.13815	191.042	0.89791
53.4794	2.93433	121.776	1.13578	190.539	0.89742
53.9781	2.91723	122.779	1.13368	190.041	0.89673
54.4676	2.89691	123.779	1.13144	189.541	0.89626
54.9721	2.87767	124.762	1.13377	189.034	0.89596
55.4728	2.85985	125.769	1.13046	188.54	0.89536
55.9774	2.84124	126.766	1.12574	188.043	0.89476
56.4618	2.82692	127.767	1.12355	187.537	0.89452
56.9667	2.80956	128.766	1.12199	187.041	0.89369
57.4721	2.78993	129.774	1.11928	186.54	0.89348
57.9742	2.7746	130.769	1.11717	186.037	0.89328
58.4819	2.75834	131.776	1.11522	185.543	0.89252
58.9781	2.74416	132.771	1.11365	185.042	0.89227
59.467	2.72747	133.769	1.11196	184.539	0.89157
59.9771	2.7113	134.767	1.10971	184.041	0.89137
60.4772	2.6942	135.774	1.10885	183.536	0.8908
60.9612	2.67858	136.778	1.10687	183.042	0.89038
61.4595	2.66344	137.777	1.10478	182.546	0.88977
61.9901	2.64644	138.778	1.10357	182.041	0.8896
62.4615	2.63251	139.779	1.10134	181.539	0.88883
62.9632	2.61769	140.778	1.09973	181.045	0.88881
63.4713	2.60403	141.772	1.09866	180.541	0.88812
63.9745	2.58951	142.775	1.09686	180.04	0.88768
64.5406	2.56157	143.772	1.09561	179.542	0.88731
64.9635	2.56004	144.778	1.09368	179.044	0.88694
65.4729	2.54624	145.775	1.09222	178.544	0.88634
65.9657	2.53391	146.78	1.09029	178.038	0.88608
66.4831	2.52253	147.774	1.08894	177.54	0.88535
66.9703	2.51038	148.769	1.08783	177.045	0.88501
67.4754	2.49473	149.778	1.08531	176.547	0.88482
67.9882	2.48057	150.778	1.08348	176.037	0.88407
68.4745	2.47031	151.775	1.08216	175.543	0.88372
68.975	2.45724	152.779	1.08087	175.042	0.88324
69.4643	2.4441	153.775	1.07951	174.537	0.8829
69.9647	2.43253	154.78	1.0778	174.04	0.88251
70.4711	2.42043	155.782	1.07656	173.544	0.88205
70.9763	2.40889	156.776	1.07582	173.048	0.88173
71.4779	2.39803	157.782	1.07388	172.539	0.88119
71.9755	2.38565	158.772	1.07275	172.041	0.8808
72.4758	2.37411	159.78	1.07113	171.54	0.88071
72.9851	2.3628	160.77	1.06997	171.043	0.87994
73.4789	2.35056	161.778	1.06861	170.544	0.87964
73.9654	2.34179	162.771	1.06715	170.047	0.8792
74.4659	2.3326	163.77	1.06565	170.025	0.8794
74.9781	2.32086	164.782	1.06528	169.042	0.87844
75.4833	2.30982	165.775	1.06355	168.044	0.87766
75.9776	2.29873	166.77	1.06263	167.043	0.87682
76.465	2.28893	167.769	1.0614	166.043	0.87618
76.9706	2.27822	168.777	1.05997	165.044	0.87523
77.4815	2.2679	169.772	1.05885	164.039	0.87439
77.9647	2.25833	169.978	1.05886	163.04	0.87345
78.4681	2.24961	170.017	1.0585	162.042	0.87277
78.9723	2.23841	170.466	1.05827	161.046	0.87207
79.461	2.22775	170.972	1.05754	160.043	0.87151
79.9636	2.21854	171.473	1.05692	159.041	0.87082
80.4783	2.20959	171.968	1.05662	158.045	0.87013
80.9565	2.19972	172.469	1.05557	157.041	0.86897
81.4577	2.18949	172.972	1.05517	156.047	0.86833
81.9591	2.18039	173.465	1.05466	155.039	0.86774
82.4688	2.17019	173.972	1.05422	154.047	0.86718
82.9783	2.16806	174.467	1.05332	153.041	0.86629
83.4764	2.15293	174.967	1.0531	152.044	0.86574
83.9669	2.14884	175.471	1.05219	151.041	0.86503
84.4554	2.13776	175.971	1.05229	150.045	0.86428
84.9585	2.12965	176.473	1.05157	149.047	0.86388
85.4805	2.12064	176.967	1.05086	148.046	0.86289
85.9771	2.11063	177.463	1.05069	147.042	0.8623
86.4644	2.10499	177.965	1.04991	146.042	0.86172
86.974	2.09769	178.458	1.04987	145.045	0.86122
87.4718	2.08868	178.978	1.04871	144.047	0.86052
87.977	2.08076	179.462	1.04859	143.043	0.85991
88.472	2.07245	179.961	1.04814	142.041	0.85933
88.9694	2.0605	180.464	1.04741	141.045	0.85857
89.4685	2.05232	180.964	1.04702	140.045	0.85809
89.9775	2.04519	181.461	1.04668	139.04	0.85747
90.467	2.03681	181.963	1.0461	138.044	0.85676
90.9671	2.03112	182.471	1.04586	137.04	0.85645
91.466	2.02425	182.972	1.04552	136.043	0.8557
91.9659	2.01608	183.475	1.04518	135.043	0.85522
92.4775	2.00856	183.967	1.04467	134.043	0.85452
92.9676	2.00142	184.472	1.04419	133.043	0.85414
93.4663	1.99415	184.975	1.04377	132.044	0.8535
93.9567	1.98672	185.484	1.04308	131.042	0.85316
94.4771	1.97986	185.974	1.04324	130.045	0.85235
94.9693	1.97462	186.471	1.04268	129.044	0.85211
95.4765	1.96475	186.974	1.04194	128.045	0.85169
95.9668	1.96084	187.472	1.04123	127.046	0.85107
96.4654	1.95452	187.986	1.04123	126.043	0.85069
96.9671	1.94551	188.47	1.04059	125.047	0.85006
97.4681	1.93923	188.968	1.04023	124.042	0.84957
97.9751	1.93221	189.464	1.03987	123.043	0.84905
98.4672	1.92649	189.968	1.03922	122.045	0.84868
98.9585	1.91929	190.474	1.03891	121.046	0.84837
99.4784	1.91296	190.973	1.03824	120.041	0.84779
99.9745	1.90504	191.474	1.03765	119.042	0.84733
100.472	1.89838	191.974	1.0377	118.043	0.84665
100.978	1.89269	192.473	1.03705	117.046	0.8463
101.468	1.88652	192.971	1.03681	116.047	0.84617
101.977	1.8804	193.472	1.03619	115.044	0.84623
102.467	1.87288	193.97	1.0359	114.045	0.84571
102.961	1.86839	194.473	1.03545	113.041	0.84448
103.463	1.86204	194.968	1.03478	112.044	0.84396
103.965	1.85556	195.474	1.03441	111.043	0.84375
104.47	1.84899	195.977	1.03393	110.045	0.84363
104.977	1.8426	196.473	1.03332	109.043	0.84394
105.472	1.83681	196.974	1.03318	108.046	0.84255
105.975	1.83404	197.473	1.03267	107.046	0.84432
106.476	1.82771	197.967	1.03214	106.045	0.84352
106.963	1.8232	198.467	1.03194	105.043	0.84378
107.465	1.81696	198.966	1.03155	104.045	0.84106
107.967	1.81125	199.469	1.03117	103.042	0.84104
108.466	1.80518	199.966	1.03077	102.046	0.84048
108.977	1.80061	200.468	1.0306	101.045	0.84324
109.474	1.7949	200.974	1.03005	100.041	0.84074
109.964	1.78962	201.474	1.02943	99.0431	0.84037
110.475	1.78329	201.972	1.0294	98.0464	0.84206
110.976	1.77794	202.469	1.02905	97.0428	0.83938
111.473	1.77313	202.968	1.02849	96.0393	0.84136
111.966	1.76787	203.471	1.02821	95.0439	0.84204
112.473	1.76261	203.968	1.0278	94.0411	0.84008
112.971	1.75687	204.476	1.0275	93.0458	0.83936
113.459	1.75179	204.968	1.0273	92.0435	0.84032
113.966	1.74671	205.468	1.02709	91.0471	0.83879
114.47	1.74097	205.972	1.02673	90.043	0.83915
114.961	1.73582	206.475	1.02646	89.0403	0.84068
115.459	1.73065	206.973	1.02583	88.0438	0.83969
115.961	1.72575	207.474	1.02565	87.0443	0.84077
116.466	1.72105	207.97	1.02545	86.0454	0.83956
116.97	1.71543	208.471	1.02495	85.0447	0.83989
117.47	1.71028	208.967	1.02476	84.0445	0.83989
117.959	1.70608	209.474	1.02445	83.0434	0.84066
118.462	1.70152	209.975	1.02418	82.0455	0.83985
118.973	1.69637	210.014	1.02419	81.0428	0.84032
119.462	1.69224	210.968	1.02339	80.0351	0.83889
119.967	1.68763	211.973	1.02287	79.0283	0.83991
120.468	1.68298	212.971	1.02245	78.0325	0.84032
120.969	1.67826	213.978	1.02188	77.0292	0.8409
121.473	1.67444	214.975	1.02116	76.0327	0.84083
121.959	1.66871	215.977	1.02061	75.0321	0.84026
122.482	1.66369	216.967	1.01991	74.031	0.84039
122.959	1.65976	217.979	1.01952	73.035	0.84154
123.463	1.65484	218.974	1.0188	72.0423	0.84138
123.965	1.65017	219.977	1.01835	71.0425	0.84212
124.469	1.64563	220.984	1.0177	70.0414	0.8415
124.97	1.64134	221.975	1.01704	69.0388	0.84143
125.47	1.63709	222.968	1.01662	68.0292	0.84158
125.972	1.63305	223.97	1.01606	67.0321	0.84425
126.473	1.62844	224.978	1.01562	66.0329	0.84223
126.972	1.62404	225.967	1.01523	65.0303	0.84336
127.477	1.6197	226.981	1.01455	64.0278	0.84384
127.965	1.61607	227.976	1.01405	63.0386	0.84277
128.469	1.61164	228.978	1.01329	62.0373	0.84511
128.969	1.60687	229.975	1.01291	61.031	0.84528
129.48	1.60276	230.972	1.01235	60.0397	0.84517
129.977	1.59816	231.98	1.0121	59.0442	0.8457
130.463	1.59384	232.974	1.01169	58.027	0.84651
130.977	1.59003	233.981	1.01105	57.0395	0.84769
131.467	1.5861	234.977	1.01069	56.0454	0.84814
131.975	1.5816	235.967	1.01021	55.0328	0.84874
132.465	1.57754	236.972	1.01007	54.0402	0.8498
132.973	1.57325	237.98	1.00963	53.0356	0.8511
133.46	1.57027	238.977	1.00924	52.0405	0.8516
133.966	1.56645	239.98	1.00866	51.0335	0.85142
134.477	1.56288	240.967	1.00827	50.0307	0.85249
134.972	1.55839	241.977	1.00791	49.0309	0.85245
135.47	1.55489	242.97	1.00748	48.031	0.85444
135.98	1.55087	243.976	1.00681	47.0403	0.85553
136.47	1.5473	244.974	1.00618	46.0354	0.85513
136.97	1.54348	245.966	1.00605	45.0332	0.85842
137.47	1.53876	246.977	1.00569	44.0306	0.85766
137.983	1.53483	247.986	1.00548	43.0389	0.86084
138.481	1.53167	248.978	1.00533	42.0315	0.86229
138.976	1.5281	249.982	1.00497	41.0333	0.86324
139.473	1.52406	250.983	1.00471	40.0357	0.86557
139.964	1.52065	251.986	1.00433	39.0338	0.86576
140.474	1.51647	252.969	1.00411	38.0368	0.86796
140.964	1.51261	253.972	1.00375	37.0357	0.87109
141.462	1.5099	254.979	1.00374	36.0331	0.87231
141.97	1.506	255.968	1.00328	35.0301	0.87318
142.471	1.50279	256.981	1.00303	34.0393	0.87668
142.978	1.49922	257.969	1.00278	33.0358	0.87812
143.463	1.49529	258.98	1.00253	32.0298	0.8777
143.971	1.49206	259.97	1.00231	31.031	0.88239
144.471	1.48892	260.971	1.00208	30.0167	0.88318
144.968	1.48533	261.981	1.00184	29.0136	0.88719
145.47	1.48213	262.98	1.00164	28.0119	0.8908
145.97	1.47973	263.974	1.00155	26.9839	0.89295
146.472	1.47339	264.981	1.00112	25.98	0.89756
146.974	1.47018	265.978	1.00083	24.9814	0.90011
147.473	1.46713	266.984	1.00069	24.0128	0.90447
147.959	1.46399	267.977	1.00079	23.0176	0.90891
148.462	1.46069	268.984	1.00064	22.035	0.91198
148.963	1.4574	269.983	1.00042	21.0277	0.91733
149.464	1.45421	270.983	1.0002	20.0181	0.92518
149.966	1.45058	271.983	1.00005	19.0362	0.93049
150.467	1.44782	272.976	1	18.0205	0.93501
150.971	1.44423	273.972	1.00007	17.0208	0.94362
151.473	1.44279	274.966	0.99996	16.0359	0.95175
151.979	1.43987	275.986	0.99974	15.0224	0.9612
152.468	1.43646	276.981	0.99968	14.0409	0.96793
152.97	1.43443	277.971	0.99946	13.0292	0.9802
153.469	1.43116	278.977	0.99915	12.039	0.99104
153.981	1.42725	279.971	0.9993	11.0436	1.00695
154.467	1.42467	280.976	0.99904	10.009	1.02083
154.97	1.42106	281.985	0.99838	8.98779	1.04205
155.472	1.41831	282.974	0.99832	8.01121	1.05888
155.972	1.41514	283.983	0.99803	7.0242	1.0813
156.473	1.41196	284.99	0.99775	5.97655	1.11384
156.972	1.40862	285.98	0.99746	4.9934	1.14636
157.474	1.40512	286.986	0.99735	3.99846	1.21303
157.963	1.40333	287.976	0.99705	3.00695	1.27603
158.459	1.40065	288.983	0.99665	2.01418	1.34744
158.962	1.39771	289.978	0.99624	1.61863	1.37906
159.461	1.39471	290.986	0.99575
159.964	1.3917	291.985	0.99559
160.462	1.38911	292.984	0.995
160.963	1.38554	293.979	0.99455
161.465	1.38283	294.984	0.99445
161.969	1.37946	295.979	0.99416
162.473	1.37736	296.972	0.99384
162.973	1.37449	297.98	0.99351
163.471	1.37147	298.977	0.99336
163.974	1.36885	299.985	0.99303
164.473	1.36688
164.975	1.36372
165.458	1.3611
165.962	1.35833
166.463	1.35661
166.968	1.35363
167.471	1.3513
167.972	1.34891
168.472	1.34609
168.971	1.34419
169.471	1.34137
169.973	1.3387
170.473	1.33554
170.972	1.33251
171.471	1.33032
171.97	1.32721
172.47	1.32479
172.973	1.32215
173.475	1.31969
173.974	1.31698
174.472	1.31476
174.973	1.31309
175.473	1.3107
175.973	1.30817
176.471	1.30568
176.97	1.30293
177.472	1.30067
177.974	1.29875
178.472	1.29656
178.973	1.29403
179.473	1.29177
179.973	1.28961
180.472	1.28701
180.972	1.28457
181.473	1.28184
181.976	1.28035
182.473	1.27748
182.96	1.27574
183.462	1.27373
183.963	1.27109
184.464	1.26838
184.964	1.26641
185.468	1.26409
185.97	1.26219
186.474	1.25982
186.973	1.25779
187.472	1.25528
187.973	1.25345
188.473	1.2511
188.974	1.24873
189.475	1.24613
189.975	1.24408
190.473	1.24331
190.974	1.24071
191.474	1.2376
191.974	1.23577
192.468	1.2336
192.972	1.23145
193.471	1.22904
193.971	1.22705
194.472	1.22457
194.972	1.2226
195.471	1.2212
195.972	1.21892
196.472	1.21741
196.963	1.2158
197.462	1.21305
197.963	1.21095
198.464	1.2091
198.968	1.20718
199.47	1.20535
199.975	1.20347
200.473	1.20149
200.974	1.19927
201.474	1.19706
201.975	1.19516
202.475	1.1932
202.974	1.19089
203.476	1.18929
203.958	1.18771
204.46	1.18613
204.963	1.18387
205.464	1.18213
205.968	1.18069
206.474	1.17947
206.973	1.17802
207.475	1.17626
207.974	1.17473
208.473	1.17256
208.975	1.17007
209.475	1.16908
209.976	1.16716
210.475	1.1654
210.974	1.16346
211.473	1.16154
211.973	1.15998
212.473	1.15862
212.974	1.15747
213.473	1.15546
213.973	1.15341
214.473	1.1521
214.981	1.15018
215.472	1.14857
215.972	1.14668
216.471	1.14473
216.974	1.14259
217.474	1.1404
217.972	1.13972
218.471	1.13848
218.975	1.13613
219.474	1.13437
219.973	1.13247
220.475	1.13096
220.973	1.12915
221.473	1.12764
221.973	1.12635
222.477	1.12509
222.973	1.1238
223.475	1.12195
223.975	1.1208
224.474	1.11885
224.974	1.11687
225.479	1.11608
225.975	1.11515
226.463	1.11389
226.963	1.11305
227.463	1.11106
227.966	1.10962
228.466	1.10808
228.968	1.10623
229.47	1.10506
229.973	1.10357
230.483	1.10203
230.969	1.09966
231.472	1.09769
231.973	1.09643
232.473	1.09444
232.974	1.09386
233.474	1.09148
233.975	1.08981
234.473	1.08839
234.976	1.0874
235.476	1.08645
235.973	1.08419
236.471	1.08403
236.982	1.08191
237.472	1.07956
237.975	1.07949
238.475	1.07821
238.975	1.07818
239.474	1.07669
239.971	1.07335
240.471	1.07186
240.975	1.07233
241.473	1.07041
241.974	1.07023
242.478	1.06843
242.977	1.06743
243.461	1.06585
243.963	1.06364
244.462	1.06208
244.963	1.06161
245.461	1.06088
245.957	1.06079
246.464	1.05971
246.968	1.05752
247.469	1.05571
247.97	1.05454
248.475	1.05266
248.971	1.05158
249.466	1.05316
249.976	1.05178
250.474	1.05029
250.975	1.04896
251.474	1.04688
251.974	1.04648
252.471	1.04535
252.969	1.04465
253.472	1.04408
253.975	1.04329
254.472	1.04167
254.974	1.04015
255.471	1.0383
255.974	1.03778
256.474	1.03731
256.973	1.03609
257.475	1.03537
257.974	1.03428
258.471	1.03482
258.973	1.03367
259.475	1.03247
259.972	1.03153
260.474	1.02985
260.976	1.02852
261.48	1.02751
261.964	1.02642
262.463	1.02475
262.966	1.02331
263.469	1.02236
263.969	1.02125
264.473	1.02062
264.977	1.0196
265.478	1.01829
265.964	1.01734
266.467	1.0161
266.969	1.01497
267.47	1.014
267.979	1.01296
268.471	1.01183
268.972	1.011
269.47	1.00955
269.975	1.00851
270.476	1.00772
270.978	1.00641
271.476	1.00513
271.96	1.00416
272.462	1.0026
272.965	1
273.463	0.99858
273.967	0.99704
274.467	0.99713
274.971	0.99682
275.469	0.99584
275.974	0.99548
276.471	0.99402
276.969	0.99293
277.477	0.99178
277.971	0.99052
278.473	0.9895
278.977	0.98875
279.475	0.98742
279.978	0.98625
280.478	0.98534
280.978	0.98444
281.478	0.98347
281.97	0.98239
282.479	0.98119
282.976	0.98006
283.485	0.97902
283.973	0.97809
284.474	0.97672
284.975	0.9755
285.469	0.97419
285.975	0.97308
286.47	0.97195
286.977	0.97075
287.477	0.96922
287.961	0.96829
288.465	0.96721
288.987	0.96579
289.475	0.965
289.971	0.9638
290.473	0.96267
290.977	0.96159
291.482	0.96019
291.967	0.95919
292.475	0.95842
292.969	0.95748
293.474	0.95623
293.965	0.95547
294.463	0.95436
294.963	0.9533
295.462	0.95249
295.966	0.95109
296.468	0.95009
296.968	0.94898
297.472	0.94772
297.975	0.94679
298.477	0.94596
298.974	0.94499
299.474	0.94411
299.963	0.94302

## Sheet: Fig.4d
Temperature / K	Conductance / S	Temperature / K	Conductance / S
100.544	0.42801	10.0027	0.29572
100.039	0.42636	10.4664	0.3069
99.5447	0.42464	10.9581	0.30801
99.04	0.42306	11.4604	0.31362
98.5443	0.42131	11.9668	0.31884
98.0411	0.41984	12.4638	0.32448
97.5468	0.41808	12.9538	0.33074
97.0417	0.41625	13.4636	0.33572
96.5472	0.41474	13.97	0.34116
96.0415	0.41312	14.4586	0.34802
95.5425	0.41121	14.9724	0.35286
95.0457	0.4096	15.4707	0.35949
94.5452	0.40806	15.9729	0.36508
94.0429	0.40653	16.4771	0.37024
93.5476	0.40518	16.9634	0.3766
93.0437	0.40321	17.4635	0.38076
92.5401	0.40162	17.9772	0.38625
92.0456	0.4001	18.486	0.39259
91.5409	0.39841	18.9885	0.39834
91.0469	0.39693	19.4778	0.4041
90.5417	0.39514	19.9745	0.40845
90.0427	0.39325	20.4679	0.41411
89.5419	0.39152	20.9816	0.41996
89.0435	0.39009	21.481	0.42603
88.5431	0.38849	21.991	0.43128
88.0419	0.38668	22.4719	0.43715
87.546	0.38485	22.9684	0.44249
87.0429	0.38344	23.4739	0.44804
86.5404	0.38184	23.9697	0.45349
86.0455	0.38012	24.4814	0.45926
85.5416	0.37836	24.9746	0.46446
85.0456	0.37687	25.4786	0.47036
84.5445	0.37529	25.9822	0.47594
84.0442	0.37355	26.4917	0.48162
83.544	0.37188	26.9884	0.48687
83.0426	0.37027	27.4902	0.4928
82.5435	0.3686	27.9744	0.49827
82.0467	0.36693	28.4875	0.50354
81.5402	0.3652	28.9722	0.50876
81.0443	0.36361	29.4779	0.51433
80.547	0.36201	29.9906	0.52034
80.0436	0.36035	30.4762	0.52647
79.5333	0.35873	30.9754	0.53107
79.0422	0.35697	31.4762	0.53724
78.5326	0.35498	31.9721	0.54242
78.0445	0.35325	32.4687	0.54733
77.5338	0.35153	32.9705	0.55307
77.027	0.34972	33.4669	0.55846
76.5439	0.34838	33.9789	0.56461
76.0351	0.34631	34.481	0.56976
75.5278	0.34446	34.9762	0.57518
75.0409	0.34292	35.4763	0.58051
74.5307	0.34117	35.9665	0.58553
74.0329	0.33983	36.4787	0.59109
73.5311	0.33762	36.9778	0.59687
73.0272	0.33575	37.4759	0.60185
72.5342	0.33404	37.9761	0.6073
72.031	0.33243	38.4751	0.61272
71.5271	0.33071	38.9738	0.61807
71.0421	0.32902	39.4775	0.62323
70.5322	0.32728	39.9775	0.62844
70.0415	0.32564	40.4665	0.63434
69.5282	0.32388	40.9565	0.63923
69.0393	0.32208	41.4572	0.64411
68.5268	0.32035	41.961	0.6496
68.0414	0.31878	42.4628	0.65549
67.5366	0.31695	42.9793	0.66075
67.0419	0.31525	43.4741	0.66548
66.5346	0.31366	43.9621	0.67117
66.0376	0.31188	44.4694	0.67719
65.5384	0.31011	44.9759	0.68131
65.0346	0.30827	45.468	0.68664
64.5266	0.30651	45.9765	0.69158
64.0331	0.30475	46.4785	0.69649
63.5423	0.30308	46.9798	0.7024
63.0298	0.30114	47.4742	0.70741
62.5355	0.29941	47.9782	0.71239
62.0385	0.29774	48.476	0.71775
61.5412	0.29591	48.9634	0.72215
61.0365	0.29461	49.4693	0.72758
60.5361	0.29268	49.9815	0.73269
60.0294	0.29097	50.469	0.73803
59.5429	0.28917	50.98	0.7436
59.0274	0.28717	51.4697	0.74809
58.5365	0.28557	51.9701	0.75389
58.0391	0.2837	52.4733	0.75938
57.5417	0.28186	52.9708	0.76394
57.0336	0.27983	53.4794	0.76962
56.5295	0.27819	53.9781	0.77412
56.0347	0.27651	54.4676	0.77955
55.5387	0.27463	54.9721	0.78477
55.0363	0.27288	55.4728	0.78966
54.5374	0.27107	55.9774	0.79483
54.0341	0.26932	56.4618	0.79886
53.5274	0.26738	56.9667	0.80379
53.0288	0.26557	57.4721	0.80945
52.5414	0.26362	57.9742	0.81392
52.042	0.26195	58.4819	0.81872
51.5339	0.2601	58.9781	0.82295
51.0286	0.25836	59.467	0.82799
50.5252	0.25641	59.9771	0.83293
50.0374	0.25479	60.4772	0.83821
49.5322	0.25291	60.9612	0.8431
49.0334	0.25119	61.4595	0.84789
48.5342	0.24911	61.9901	0.85334
48.0359	0.24739	62.4615	0.85786
47.5322	0.24564	62.9632	0.86271
47.0414	0.24384	63.4713	0.86723
46.53	0.24161	63.9745	0.8721
46.0286	0.23998	64.5406	0.88161
45.53	0.23811	64.9635	0.88214
45.0376	0.23644	65.4729	0.88692
44.5324	0.23437	65.9657	0.89124
44.027	0.23276	66.4831	0.89525
43.5347	0.23083	66.9703	0.89959
43.0245	0.22911	67.4754	0.90523
42.5359	0.22681	67.9882	0.9104
42.0274	0.2252	68.4745	0.91418
41.5266	0.22349	68.975	0.91904
41.0388	0.22162	69.4643	0.92398
40.5273	0.21967	69.9647	0.92838
40.0327	0.21775	70.4711	0.93302
39.5237	0.21591	70.9763	0.93748
39.0348	0.21421	71.4779	0.94173
38.5337	0.21202	71.9755	0.94662
38.0335	0.21049	72.4758	0.95122
37.5322	0.20859	72.9851	0.95577
37.037	0.20693	73.4789	0.96076
36.5207	0.20476	73.9654	0.96435
36.0272	0.20297	74.4659	0.96815
35.5315	0.20106	74.9781	0.97305
35.0274	0.19897	75.4833	0.9777
34.5421	0.19745	75.9776	0.98241
34.0403	0.19554	76.465	0.98662
33.5394	0.19361	76.9706	0.99125
33.0293	0.1915	77.4815	0.99577
32.5229	0.18963	77.9647	0.99999
32.0339	0.18794	78.4681	1.00387
31.5306	0.18623	78.9723	1.00889
31.0311	0.18409	79.461	1.01371
30.5226	0.18234	79.9636	1.01793
30.0183	0.18068	80.4783	1.02204
29.5206	0.17856	80.9565	1.02664
29.0215	0.17683	81.4577	1.03143
28.5123	0.17497	81.9591	1.03573
28.017	0.17289	82.4688	1.0406
27.5328	0.17118	82.9783	1.04162
27.0382	0.16954	83.4764	1.04894
26.5261	0.16757	83.9669	1.05094
26.021	0.16576	84.4554	1.05639
25.5243	0.16398	84.9585	1.06041
25.0275	0.16206	85.4805	1.06491
24.5195	0.16015	85.9771	1.06996
24.0175	0.15821	86.4644	1.07283
23.511	0.15599	86.974	1.07657
23.0146	0.15465	87.4718	1.08121
22.5187	0.15274	87.977	1.08533
22.0098	0.15096	88.472	1.08968
21.5166	0.14929	88.9694	1.096
21.0123	0.1472	89.4685	1.10036
20.5184	0.14537	89.9775	1.10421
20.0168	0.14354	90.467	1.10874
19.5224	0.14195	90.9671	1.11185
19.0328	0.13984	91.466	1.11563
18.5282	0.13821	91.9659	1.12014
18.0022	0.13615	92.4775	1.12435
17.5126	0.13453	92.9676	1.12835
17.0258	0.13284	93.4663	1.13247
16.5196	0.13065	93.9567	1.1367
16.0207	0.1292	94.4771	1.14064
15.5304	0.12747	94.9693	1.14367
15.0301	0.12595	95.4765	1.14941
14.5389	0.12391	95.9668	1.1517
14.0334	0.12227	96.4654	1.15543
13.5346	0.1205	96.9671	1.16078
13.0313	0.11888	97.4681	1.16454
12.5399	0.11732	97.9751	1.16877
12.0394	0.11555	98.4672	1.17224
11.5404	0.11357	98.9585	1.17664
11.0272	0.1125	99.4784	1.18053
10.5357	0.11067	99.9745	1.18543
9.99647	0.10902	100.472	1.1896
10.0148	0.10791

## Sheet: Fig.4e
CNT		NbSe3@CNT		NbSe2@CNT
Temperature / K	Conductance / S	Temperature / K	Conductance / S	Temperature / K	Conductance / S	Temperature / K	Conductance / S
10.0148	0.10791	1.95035	0.06214	1.95035	0.00421	10.1914	0.00725
9.80006	0.10856	2.04695	0.06269	2.04695	0.00429	9.94605	0.0072
9.61464	0.10697	2.15265	0.06321	2.15265	0.00437	9.5481	0.00714
9.40115	0.1064	2.23955	0.06371	2.23955	0.00444	9.16515	0.00703
9.20273	0.10678	2.3452	0.06422	2.3452	0.00452	9.05035	0.007
8.97208	0.10547	2.44595	0.06471	2.44595	0.00459	8.95855	0.00698
8.82175	0.10526	2.54375	0.06512	2.54375	0.00466	8.8672	0.00696
8.62768	0.10463	2.6481	0.06565	2.6481	0.00472	8.7544	0.00694
8.41789	0.10435	2.74945	0.06606	2.74945	0.00479	8.6494	0.00691
8.21891	0.10371	2.8442	0.06648	2.8442	0.00485	8.54595	0.00689
8.02034	0.10318	2.94515	0.06685	2.94515	0.00491	8.44675	0.00687
7.77745	0.10214	3.0467	0.06732	3.0467	0.00497	8.352	0.00684
7.61493	0.10161	3.1539	0.06772	3.1539	0.00503	8.25535	0.00682
7.40008	0.10123	3.2415	0.06805	3.2415	0.00508	8.14825	0.0068
7.22076	0.10068	3.3501	0.06846	3.3501	0.00513	8.0579	0.00677
7.00164	0.10003	3.448	0.0688	3.448	0.00518	7.9664	0.00675
6.8172	0.09909	3.54335	0.06914	3.54335	0.00523	7.85835	0.00673
6.60263	0.09851	3.6468	0.0695	3.6468	0.00528	7.7589	0.0067
6.42308	0.09793	3.7446	0.06981	3.7446	0.00533	7.65635	0.00667
6.20547	0.0971	3.85045	0.0702	3.85045	0.00538	7.55915	0.00665
6.00538	0.09581	3.9532	0.07053	3.9532	0.00543	7.46535	0.00662
5.82356	0.09569	4.0479	0.07087	4.0479	0.00548	7.3657	0.0066
5.61871	0.09506	4.1461	0.07115	4.1461	0.00552	7.26275	0.00657
5.41511	0.09391	4.24405	0.07145	4.24405	0.00556	7.15695	0.00654
5.22041	0.09372	4.35285	0.07175	4.35285	0.00561	7.0675	0.00652
5.01474	0.09267	4.45065	0.07203	4.45065	0.00565	7.0922	0.00652
4.80737	0.09184	4.549	0.07232	4.549	0.00569	6.66675	0.00643
4.61497	0.09117	4.6456	0.07262	4.6456	0.00573	6.4046	0.00634
4.40037	0.09036	4.75245	0.07288	4.75245	0.00577	6.25525	0.00629
4.22026	0.08973	4.85305	0.07318	4.85305	0.00581	6.14995	0.00626
4.01122	0.08907	4.9493	0.07339	4.9493	0.00585	6.0502	0.00623
3.82137	0.08821	5.04755	0.07371	5.04755	0.00588	5.95205	0.0062
3.61633	0.08702	5.1466	0.07393	5.1466	0.00592	5.8512	0.00617
3.41705	0.08609	5.2476	0.07425	5.2476	0.00596	5.74635	0.00613
3.22336	0.08475	5.34595	0.07447	5.34595	0.00599	5.48115	0.00604
3.01138	0.0834	5.4433	0.0747	5.4433	0.00603	5.348	0.006
2.81268	0.08177	5.54925	0.07499	5.54925	0.00606	5.2466	0.00596
2.60775	0.08001	5.653	0.07524	5.653	0.0061	5.15565	0.00592
		5.74435	0.07543	5.74435	0.00613	5.0446	0.00588
		5.84875	0.07569	5.84875	0.00616	4.9431	0.00585
		5.9441	0.07587	5.9441	0.0062	4.85745	0.00581
		6.04595	0.07617	6.04595	0.00623	4.74575	0.00577
		6.14575	0.07636	6.14575	0.00626	4.65845	0.00574
		6.2422	0.07655	6.2422	0.00629	4.5626	0.0057
		6.3416	0.07679	6.3416	0.00632	4.4524	0.00565
		6.44965	0.07703	6.44965	0.00635	4.33275	0.00561
		6.5493	0.07723	6.5493	0.00638	4.1729	0.00553
		6.64745	0.07746	6.64745	0.00641	4.0509	0.00548
		6.747	0.07758	6.747	0.00644	3.95815	0.00543
		6.8426	0.07785	6.8426	0.00647	3.8614	0.00539
		6.95415	0.07805	6.95415	0.0065	3.75615	0.00534
		7.0501	0.0783	7.0501	0.00652	3.6554	0.00529
		7.14785	0.07842	7.14785	0.00655	3.5454	0.00524
		7.24705	0.07862	7.24705	0.00658	3.4607	0.00519
		7.34845	0.07877	7.34845	0.0066	3.3473	0.00514
		7.447	0.07896	7.447	0.00663	3.2579	0.00509
		7.5431	0.07914	7.5431	0.00665	3.14975	0.00503
		7.6437	0.07932	7.6437	0.00668	3.0528	0.00497
		7.75165	0.07961	7.75165	0.00671	2.9571	0.00491
		7.85085	0.0797	7.85085	0.00673	2.8592	0.00486
		7.94835	0.0799	7.94835	0.00676	2.74795	0.00479
		8.0491	0.08009	8.0491	0.00678	2.64135	0.00473
		8.1485	0.08022	8.1485	0.0068	2.55015	0.00466
		8.2478	0.08035	8.2478	0.00683	2.49725	0.00463
		8.351	0.08058	8.351	0.00685	1.83595	0.00411
		8.4494	0.08073	8.4494	0.00688
		8.55005	0.0809	8.55005	0.0069
		8.6503	0.08108	8.6503	0.00692
		8.7476	0.08124	8.7476	0.00695
		8.84665	0.08135	8.84665	0.00697
		8.94585	0.08155	8.94585	0.00699
		9.04485	0.08169	9.04485	0.00701
		9.1458	0.08183	9.1458	0.00703
		9.24275	0.082	9.24275	0.00705
		9.34485	0.08215	9.34485	0.00708
		9.442	0.08232	9.442	0.0071
		9.5457	0.08245	9.5457	0.00712
		9.6439	0.08262	9.6439	0.00714
		9.7406	0.08277	9.7406	0.00716
		9.85115	0.08285	9.85115	0.00718
		9.94885	0.083	9.94885	0.0072
		10.0071	0.08311	10.0071	0.00721
		10.0929	0.08308	10.0929	0.00722
		10.7539	0.08414
		11.2853	0.08469
		12.3095	0.08596
		13.2965	0.08699
		14.2668	0.08794
		15.3245	0.08894
		16.3031	0.08976
		17.2946	0.0905
		18.2848	0.09126
		19.2642	0.09189
		19.8022	0.09226
		20.8002	0.09289
		21.7819	0.0934
		22.7719	0.09399
		23.2974	0.09436
		24.304	0.09475
		25.2934	0.09525
		26.3155	0.09572
		27.2972	0.0961
		28.2945	0.09653
		29.2834	0.09688
		30.2704	0.09729
