# Supplementary material for: Ultrasmall single-layered NbSe2 nanotubes flattened within a chemical-driven self-pressurized carbon nanotube
Source: Nat Commun. 2024 Jan 11;15:475. doi: 10.1038/s41467-023-44677-y (PMC10784551; doi:10.1038/s41467-023-44677-y)
Supplement: Supplementary file 4 — Source Data [file 41467_2023_44677_MOESM4_ESM.zip › Source Data/Source data for Supplmentary Figure 12.xlsx]

## Sheet: Sheet1
CNT		NbSe2@CNT
G+ mode / cm-1	2D mode / cm-1	G+ mode / cm-1	2D mode / cm-1
1571.42	2640.92	1575.06	2650.57
1571.37	2643.41	1575.81	2650.98
1570.37	2642.67	1575.73	2651.04
1571.97	2642.22	1575.42	2651.13
1571.56	2642.8	1575.64	2651.16
1570.79	2644.57	1576.16	2651.31
1570.51	2641.13	1575.95	2651.44
1570.41	2645.1	1572.08	2651.48
1570.78	2643.79	1576.19	2651.5
1570.88	2643.01	1575.96	2651.58
1571.03	2643.22	1575.46	2651.65
1571.08	2644.34	1576.28	2651.76
1570.61	2644.71	1575.12	2651.89
1570.31	2644.36	1572.56	2652.17
1570.98	2645.1	1576.33	2652.25
1570.53	2644.64	1575.97	2652.37
1570.38	2642.69	1576.27	2652.39
1570.14	2644.14	1576.34	2652.54
1570.76	2643.83	1573.53	2652.67
1571.01	2643.51	1576.66	2652.71
1568.62	2644.28	1575.4	2652.76
1570.9	2643.33	1574.96	2652.88
1570.89	2642.76	1576.62	2652.9
1570.73	2644.01	1576.21	2652.94
1570.83	2644.83	1576.07	2652.96
1568.96	2643.07	1574.87	2652.96
1570.48	2645.22	1575.78	2652.99
1570.44	2644.55	1576.56	2653.06
1570.57	2643.99	1576.35	2653.33
1570.57	2645.01	1576.32	2653.35
1570.37	2645.21	1574.79	2653.4
1570.61	2644.66	1576.13	2653.45
1571.08	2643.21	1575.49	2653.48
1570.09	2643.48	1572.3	2653.53
1570.17	2643.81	1575.74	2653.7
1569.96	2644.97	1575.08	2653.96
1569.67	2640.8	1575.42	2654
1570.2	2644.31	1574.82	2654.03
1570.15	2644.55	1576.3	2654.13
1570.29	2645.41	1576.53	2654.55
1570.73	2644.49	1577.72	2654.95
1570.5	2645.19	1577.34	2654.99
1570.02	2644.13	1577.72	2655.23
1569.81	2645.23	1577.1	2655.53
1569.73	2643.65	1576.87	2655.59
1569.1	2643.72	1577.78	2655.92
1569.01	2643.13	1578.27	2655.94
1568.71	2644.33	1578.18	2656.05
1568.98	2643.69	1580.41	2656.48
1570.16	2645.17	1579.37	2657.01
1570.44	2644.46	1578.62	2657.1
1569.91	2643.72	1579.39	2657.35
1570.01	2642.47	1579.48	2657.35
1569.36	2642.44	1582.09	2657.74
1570.88	2643.14	1576.29	2657.77
1571.23	2643.28	1579.81	2658.05
1571.1	2643.76	1581.75	2658.15
1570.26	2643.06	1581.58	2658.24
1571.66	2642.68	1582.59	2658.31
1571.42	2641.83	1582.02	2658.33
1571.29	2644.65	1582.02	2658.44
1570.5	2642.82	1582.66	2658.46
1570.32	2643.09	1582.6	2658.5
1570.28	2641.34	1581.86	2658.52
1570.74	2645.87	1582.08	2658.64
1571.23	2642.3	1582.47	2658.66
1570.72	2644.23	1582.13	2658.68
1570.48	2642.67	1582.45	2658.68
1569.91	2642.81	1582.23	2658.68
1569.73	2642.6	1581.89	2658.71
1569.54	2643.72	1582.11	2658.72
1569.42	2643.39	1582.47	2658.77
1569.43	2643.63	1582.47	2658.79
1569.9	2642.33	1582.19	2658.8
1571.2	2642.44	1582.03	2658.82
1571.13	2643.9	1581.97	2658.84
1570.99	2644.33	1582.1	2658.89
1570.56	2642.26	1582.05	2658.89
1570.68	2642.72	1581.64	2658.91
		1581.86	2658.92
		1582.1	2658.92
		1582.59	2658.93
		1582.92	2658.99
		1581.95	2659.03
		1582.13	2659.03
		1582.35	2659.03
		1581.78	2659.06
		1580.62	2659.09
		1582.65	2659.09
		1582.47	2659.1
		1582.36	2659.11
		1582.46	2659.11
		1582.29	2659.15
		1581.9	2659.17
		1581.86	2659.19
		1582.21	2659.19
		1581.93	2659.2
		1582.87	2659.24
		1582.12	2659.24
		1582.26	2659.27
		1582.24	2659.29
		1581.96	2659.3
		1582.76	2659.32
		1582.35	2659.33
		1583.14	2659.33
		1582.4	2659.35
		1582.72	2659.35
		1582.19	2659.36
		1582.37	2659.39
		1582.09	2659.39
		1582.63	2659.4
		1582.75	2659.41
		1582.68	2659.42
		1582.44	2659.43
		1581.78	2659.44
		1582.2	2659.45
		1582.18	2659.46
		1582.47	2659.46
		1581.83	2659.46
		1582.5	2659.47
		1582.23	2659.49
		1581.92	2659.49
		1582.67	2659.49
		1581.91	2659.49
		1582.07	2659.51
		1582.91	2659.51
		1582.33	2659.51
		1582.76	2659.53
		1581.89	2659.53
		1582.6	2659.57
		1582.45	2659.57
		1582.47	2659.58
		1582.16	2659.58
		1582.1	2659.63
		1581.93	2659.64
		1582.52	2659.64
		1582.13	2659.65
		1582.49	2659.66
		1583.32	2659.67
		1583.12	2659.67
		1583.22	2659.67
		1581.85	2659.68
		1582.85	2659.68
		1581.93	2659.69
		1582.9	2659.69
		1581.71	2659.7
		1582.26	2659.71
		1582.51	2659.72
		1582.96	2659.72
		1581.71	2659.73
		1583.22	2659.73
		1583.24	2659.74
		1582.01	2659.76
		1582.46	2659.77
		1581.95	2659.8
		1581.86	2659.81
		1582.43	2659.82
		1583.03	2659.83
		1582.07	2659.84
		1582.11	2659.85
		1581.96	2659.88
		1582.67	2659.9
		1582.33	2659.92
		1582.52	2659.93
		1581.65	2659.96
		1582.78	2659.96
		1582.63	2659.98
		1581.61	2660
		1582.44	2660
		1581.66	2660
		1582.9	2660.01
		1581.84	2660.02
		1581.78	2660.02
		1581.77	2660.02
		1582.23	2660.03
		1581.76	2660.04
		1582.01	2660.11
		1582.44	2660.11
		1582.26	2660.12
		1582.81	2660.12
		1582.97	2660.12
		1583.05	2660.13
		1582.72	2660.15
		1582.36	2660.16
		1582.51	2660.19
		1582.39	2660.2
		1582.26	2660.24
		1581.65	2660.24
		1581.77	2660.24
		1582.29	2660.28
		1581.68	2660.29
		1582.48	2660.32
		1582.08	2660.4
		1582.95	2660.4
		1582.93	2660.44
		1581.74	2660.46
		1582.53	2660.48
		1581.86	2660.65
		1582.41	2660.73
		1582.37	2660.81
		1583.19	2661.26
		1582.4	2661.29
		1582.77	2661.35
		1582.4	2661.45
		1582.96	2661.61
		1582.25	2661.85
		1583.07	2662.27
