# Supplementary material for: Ultrasmall single-layered NbSe2 nanotubes flattened within a chemical-driven self-pressurized carbon nanotube
Source: Nat Commun. 2024 Jan 11;15:475. doi: 10.1038/s41467-023-44677-y (PMC10784551; doi:10.1038/s41467-023-44677-y)
Supplement: Supplementary file 4 — Source Data [file 41467_2023_44677_MOESM4_ESM.zip › Source Data/Source data for Supplmentary Figure 13.xlsx]

## Sheet: Sheet1
CNT		NbSe2@CNT				IG/ID
Raman Shift / cm−1	Normalized Intensity / a.u.	Raman Shift / cm−1	Normalized Intensity / a.u.			CNT	NbSe2@CNT
50	0.0176	100	0		MIN	64.7619	65.0737
52.0863	0	100.506	0.12134		MAX	79.0292	78.8536
54.1726	0.00709	101.012	0.1225		AVERAGE	71.8955	71.9636
56.2588	0.02199	101.517	0.12414
58.3451	0.03878	102.023	0.12466
60.4314	0.05372	102.529	0.12487
62.5177	0.07365	103.035	0.12623
64.604	0.09507	103.54	0.12867
66.6902	0.11647	104.046	0.13039
68.7765	0.13677	104.552	0.13107
70.8628	0.14913	105.058	0.13156
72.9491	0.15594	105.563	0.13193
75.0354	0.16188	106.069	0.13092
77.1216	0.16591	106.575	0.13267
79.2079	0.16747	107.081	0.13359
81.2942	0.17414	107.586	0.13264
83.3805	0.17771	108.092	0.13399
85.4668	0.18211	108.598	0.13355
87.553	0.18553	109.104	0.13305
89.6393	0.18752	109.609	0.13343
91.7256	0.19149	110.115	0.1351
93.8119	0.19417	110.621	0.13576
95.8982	0.19554	111.127	0.13585
97.9844	0.19784	111.632	0.13563
100.071	0.20134	112.138	0.13477
102.157	0.20453	112.644	0.13718
104.243	0.20796	113.15	0.1399
106.33	0.2094	113.655	0.14054
108.416	0.20943	114.161	0.13979
110.502	0.21012	114.667	0.14008
112.588	0.21406	115.173	0.14141
114.675	0.22365	115.678	0.14378
116.761	0.23206	116.184	0.14352
118.847	0.23879	116.69	0.14624
120.934	0.24229	117.196	0.14938
123.02	0.24411	117.701	0.14979
125.106	0.25138	118.207	0.14758
127.192	0.24691	118.713	0.14834
129.279	0.248	119.219	0.15087
131.365	0.25124	119.724	0.15321
133.451	0.25374	120.23	0.15602
135.537	0.25415	120.736	0.15659
137.624	0.2574	121.242	0.15693
139.71	0.2597	121.747	0.16064
141.796	0.26221	122.253	0.16071
143.883	0.26228	122.759	0.16095
145.969	0.25879	123.265	0.16149
148.055	0.25708	123.77	0.16205
150.141	0.24817	124.276	0.16194
152.228	0.23895	124.782	0.16154
154.314	0.22917	125.288	0.16103
156.4	0.22052	125.794	0.16075
158.487	0.21558	126.299	0.157
160.573	0.20561	126.805	0.15611
162.659	0.19942	127.311	0.15741
164.745	0.19216	127.817	0.15725
166.832	0.18384	128.322	0.1584
168.918	0.17646	128.828	0.16078
171.004	0.17352	129.334	0.16304
173.091	0.17305	129.84	0.16147
175.177	0.1731	130.345	0.16254
177.263	0.17396	130.851	0.16153
179.349	0.17555	131.357	0.15914
181.436	0.17771	131.863	0.16001
183.522	0.18286	132.368	0.16138
185.608	0.18816	132.874	0.16206
187.694	0.19602	133.38	0.16196
189.781	0.20361	133.886	0.16149
191.867	0.20765	134.391	0.16139
193.953	0.20646	134.897	0.16358
196.04	0.21031	135.403	0.16679
198.126	0.21793	135.909	0.16527
200.212	0.22541	136.414	0.16517
202.298	0.23064	136.92	0.16499
204.385	0.23398	137.426	0.16427
206.471	0.24091	137.932	0.16261
208.557	0.24522	138.437	0.1615
210.644	0.24873	138.943	0.16237
212.73	0.2552	139.449	0.16425
214.816	0.25973	139.955	0.16205
216.902	0.25141	140.46	0.16127
218.989	0.23719	140.966	0.16243
221.075	0.22458	141.472	0.16459
223.161	0.21203	141.978	0.16349
225.248	0.20066	142.483	0.16482
227.334	0.19148	142.989	0.16678
229.42	0.18433	143.495	0.16983
231.506	0.18097	144.001	0.17743
233.593	0.1773	144.506	0.17966
235.679	0.17461	145.012	0.18106
237.765	0.17207	145.518	0.18342
239.851	0.16944	146.024	0.18929
241.938	0.17009	146.529	0.19488
244.024	0.16841	147.035	0.20194
246.11	0.16812	147.541	0.20977
248.197	0.16835	148.047	0.21406
250.283	0.16922	148.552	0.22065
252.369	0.17087	149.058	0.2225
254.455	0.17098	149.564	0.21976
256.542	0.17034	150.07	0.21908
258.628	0.16863	150.576	0.2193
260.714	0.16609	151.081	0.21898
262.801	0.16497	151.587	0.21861
264.887	0.16722	152.093	0.22106
266.973	0.16689	152.599	0.21953
269.059	0.16939	153.104	0.21602
271.146	0.17102	153.61	0.21165
273.232	0.17345	154.116	0.20867
275.318	0.17532	154.622	0.2049
277.405	0.17396	155.127	0.2005
279.491	0.17732	155.633	0.19635
281.577	0.17797	156.139	0.19507
283.663	0.1774	156.645	0.19225
285.75	0.17771	157.15	0.1915
287.836	0.17711	157.656	0.19315
289.922	0.17486	158.162	0.19645
292.008	0.17451	158.668	0.19471
294.095	0.17564	159.173	0.19336
296.181	0.17405	159.679	0.19158
298.267	0.17259	160.185	0.18542
300.354	0.17236	160.691	0.18299
302.44	0.17187	161.196	0.18018
304.526	0.17109	161.702	0.17621
306.612	0.17124	162.208	0.17051
308.699	0.16967	162.714	0.16988
310.785	0.16829	163.219	0.16816
312.871	0.16844	163.725	0.16574
314.958	0.16959	164.231	0.16467
317.044	0.16815	164.737	0.16736
319.13	0.16825	165.242	0.1659
321.216	0.16839	165.748	0.16165
323.303	0.17062	166.254	0.15786
325.389	0.17337	166.76	0.1552
327.475	0.1727	167.265	0.15201
329.562	0.16714	167.771	0.1487
331.648	0.16619	168.277	0.14597
333.734	0.16665	168.783	0.14162
335.82	0.16699	169.288	0.14055
337.907	0.16717	169.794	0.14036
339.993	0.16776	170.3	0.13798
342.079	0.16844	170.806	0.13769
344.166	0.16814	171.311	0.13672
346.252	0.16763	171.817	0.13569
348.338	0.16686	172.323	0.13527
350.424	0.16611	172.829	0.13419
352.511	0.16613	173.334	0.13376
354.597	0.16789	173.84	0.13313
356.683	0.16791	174.346	0.1316
358.769	0.1679	174.852	0.12979
360.856	0.16904	175.358	0.12886
362.942	0.16854	175.863	0.12818
365.028	0.16634	176.369	0.12742
367.115	0.16644	176.875	0.12816
369.201	0.16673	177.381	0.12778
371.287	0.16844	177.886	0.12801
373.373	0.16656	178.392	0.12943
375.46	0.16654	178.898	0.12845
377.546	0.16836	179.404	0.12975
379.632	0.16815	179.909	0.13016
381.719	0.16831	180.415	0.12897
383.805	0.16787	180.921	0.1307
385.891	0.16906	181.427	0.12966
387.977	0.16973	181.932	0.12764
390.064	0.16989	182.438	0.12601
392.15	0.17036	182.944	0.12808
394.236	0.17126	183.45	0.12867
396.322	0.17169	183.955	0.12824
398.409	0.17062	184.461	0.1274
400.495	0.17038	184.967	0.12736
402.581	0.1707	185.473	0.12828
404.668	0.17131	185.978	0.12889
406.754	0.17211	186.484	0.12928
408.84	0.17106	186.99	0.13025
410.926	0.17243	187.496	0.13212
413.013	0.17307	188.001	0.13407
415.099	0.1733	188.507	0.13563
417.185	0.17259	189.013	0.13614
419.272	0.17097	189.519	0.13838
421.358	0.17015	190.024	0.14137
423.444	0.17002	190.53	0.14427
425.53	0.17039	191.036	0.14603
427.617	0.1714	191.542	0.14839
429.703	0.17215	192.047	0.15032
431.789	0.17188	192.553	0.15217
433.876	0.1706	193.059	0.15433
435.962	0.16963	193.565	0.15621
438.048	0.1726	194.07	0.15826
440.134	0.17271	194.576	0.15961
442.221	0.17234	195.082	0.15977
444.307	0.17219	195.588	0.1607
446.393	0.1723	196.093	0.16178
448.479	0.1728	196.599	0.16291
450.566	0.17467	197.105	0.16393
452.652	0.17435	197.611	0.16402
454.738	0.17337	198.117	0.16344
456.825	0.17437	198.622	0.16305
458.911	0.17476	199.128	0.16312
460.997	0.17281	199.634	0.16342
463.083	0.17243	200.14	0.16264
465.17	0.17586	200.645	0.16219
467.256	0.17486	201.151	0.16224
469.342	0.17481	201.657	0.16209
471.429	0.17489	202.163	0.16197
473.515	0.17467	202.668	0.16234
475.601	0.17481	203.174	0.16257
477.687	0.17617	203.68	0.16116
479.774	0.17504	204.186	0.16189
481.86	0.17519	204.691	0.16459
483.946	0.17572	205.197	0.1683
486.033	0.17588	205.703	0.17166
488.119	0.17536	206.209	0.17137
490.205	0.17455	206.714	0.17636
492.291	0.17447	207.22	0.18318
494.378	0.17218	207.726	0.18826
496.464	0.17408	208.232	0.19164
498.55	0.17333	208.737	0.19591
500.637	0.17317	209.243	0.19867
502.723	0.17331	209.749	0.1991
504.809	0.17234	210.255	0.20417
506.895	0.17492	210.76	0.2081
508.982	0.17425	211.266	0.21168
511.068	0.17468	211.772	0.21564
513.154	0.17536	212.278	0.22181
515.24	0.17532	212.783	0.22661
517.327	0.17446	213.289	0.23137
519.413	0.17391	213.795	0.23563
521.499	0.17542	214.301	0.23691
523.586	0.17703	214.806	0.24005
525.672	0.17603	215.312	0.24367
527.758	0.17701	215.818	0.24597
529.844	0.17778	216.324	0.244
531.931	0.17771	216.829	0.24135
534.017	0.17751	217.335	0.23858
536.103	0.17782	217.841	0.23533
538.19	0.17818	218.347	0.23114
540.276	0.17843	218.852	0.22553
542.362	0.17915	219.358	0.22259
544.448	0.17887	219.864	0.219
546.535	0.17831	220.37	0.21253
548.621	0.17813	220.875	0.20672
550.707	0.17793	221.381	0.20239
552.794	0.17884	221.887	0.19716
554.88	0.17819	222.393	0.19039
556.966	0.1777	222.899	0.18461
559.052	0.17818	223.404	0.17826
561.139	0.17833	223.91	0.17354
563.225	0.17779	224.416	0.16996
565.311	0.17767	224.922	0.16439
567.397	0.17877	225.427	0.16131
569.484	0.17852	225.933	0.15859
571.57	0.17884	226.439	0.15611
573.656	0.17964	226.945	0.15416
575.743	0.1798	227.45	0.14869
577.829	0.17939	227.956	0.14674
579.915	0.17957	228.462	0.14635
582.001	0.18098	228.968	0.1452
584.088	0.18001	229.473	0.14486
586.174	0.18142	229.979	0.14476
588.26	0.18034	230.485	0.14381
590.347	0.18038	230.991	0.14194
592.433	0.18147	231.496	0.14405
594.519	0.18207	232.002	0.14308
596.605	0.18129	232.508	0.14196
598.692	0.18009	233.014	0.14205
600.778	0.18266	233.519	0.14459
602.864	0.1829	234.025	0.1451
604.951	0.18324	234.531	0.1453
607.037	0.18245	235.037	0.14534
609.123	0.18205	235.542	0.14489
611.209	0.18256	236.048	0.14679
613.296	0.18224	236.554	0.14699
615.382	0.18208	237.06	0.14662
617.468	0.18262	237.565	0.14716
619.554	0.18124	238.071	0.14744
621.641	0.18043	238.577	0.14746
623.727	0.1804	239.083	0.14758
625.813	0.1812	239.588	0.14775
627.9	0.18147	240.094	0.14586
629.986	0.17925	240.6	0.14559
632.072	0.17933	241.106	0.14516
634.158	0.17979	241.611	0.14437
636.245	0.18035	242.117	0.14469
638.331	0.18118	242.623	0.1435
640.417	0.18083	243.129	0.14311
642.504	0.18061	243.634	0.14305
644.59	0.18143	244.14	0.14188
646.676	0.18117	244.646	0.14219
648.762	0.18188	245.152	0.14153
650.849	0.18336	245.657	0.14048
652.935	0.18291	246.163	0.13972
655.021	0.18299	246.669	0.13888
657.107	0.18356	247.175	0.13795
659.194	0.18438	247.68	0.13759
661.28	0.18482	248.186	0.13797
663.366	0.18407	248.692	0.13818
665.453	0.18497	249.198	0.13859
667.539	0.18616	249.704	0.13875
669.625	0.18611	250.209	0.1388
671.711	0.18707	250.715	0.13932
673.798	0.18794	251.221	0.14033
675.884	0.18842	251.727	0.13992
677.97	0.18886	252.232	0.1391
680.057	0.18901	252.738	0.13939
682.143	0.18848	253.244	0.13919
684.229	0.18882	253.75	0.13864
686.315	0.18816	254.255	0.13775
688.402	0.18769	254.761	0.13668
690.488	0.18777	255.267	0.13689
692.574	0.18788	255.773	0.13568
694.661	0.18778	256.278	0.13387
696.747	0.18725	256.784	0.1323
698.833	0.18542	257.29	0.13275
700.919	0.18635	257.796	0.13119
703.006	0.18643	258.301	0.13065
705.092	0.18437	258.807	0.13059
707.178	0.18407	259.313	0.1296
709.265	0.18437	259.819	0.12991
711.351	0.18383	260.324	0.12993
713.437	0.18299	260.83	0.12966
715.523	0.18307	261.336	0.12915
717.61	0.18227	261.842	0.12836
719.696	0.18125	262.347	0.12801
721.782	0.18063	262.853	0.12778
723.868	0.18173	263.359	0.12777
725.955	0.18056	263.865	0.12871
728.041	0.17961	264.37	0.12802
730.127	0.17914	264.876	0.12823
732.214	0.17783	265.382	0.12917
734.3	0.17963	265.888	0.12995
736.386	0.17994	266.393	0.12957
738.472	0.17932	266.899	0.12932
740.559	0.17939	267.405	0.1291
742.645	0.17872	267.911	0.12893
744.731	0.17875	268.416	0.12968
746.818	0.17858	268.922	0.12915
748.904	0.17803	269.428	0.12867
750.99	0.17844	269.934	0.12848
753.076	0.17921	270.439	0.12868
755.163	0.18005	270.945	0.12873
757.249	0.17932	271.451	0.12879
759.335	0.17927	271.957	0.12868
761.422	0.17771	272.462	0.12813
763.508	0.17771	272.968	0.12849
765.594	0.17902	273.474	0.12911
767.68	0.17978	273.98	0.129
769.767	0.18007	274.486	0.12783
771.853	0.18023	274.991	0.12752
773.939	0.17882	275.497	0.1279
776.025	0.18115	276.003	0.1278
778.112	0.18126	276.509	0.12713
780.198	0.17977	277.014	0.12641
782.284	0.17986	277.52	0.1265
784.371	0.1804	278.026	0.12709
786.457	0.18038	278.532	0.12763
788.543	0.18058	279.037	0.12753
790.629	0.18075	279.543	0.12705
792.716	0.18114	280.049	0.12685
794.802	0.17839	280.555	0.1269
796.888	0.18003	281.06	0.1271
798.975	0.17896	281.566	0.12718
801.061	0.1804	282.072	0.12684
803.147	0.18075	282.578	0.12585
805.233	0.18015	283.083	0.12514
807.32	0.1808	283.589	0.12633
809.406	0.18091	284.095	0.12746
811.492	0.18135	284.601	0.12674
813.578	0.18141	285.106	0.12605
815.665	0.18178	285.612	0.1268
817.751	0.18302	286.118	0.12801
819.837	0.18241	286.624	0.1273
821.924	0.18278	287.129	0.12677
824.01	0.18263	287.635	0.12693
826.096	0.18285	288.141	0.12728
828.182	0.18471	288.647	0.12745
830.269	0.18417	289.152	0.1271
832.355	0.18527	289.658	0.12651
834.441	0.18482	290.164	0.12613
836.528	0.18542	290.67	0.12817
838.614	0.18621	291.175	0.12748
840.7	0.18628	291.681	0.12633
842.786	0.18755	292.187	0.12592
844.873	0.18882	292.693	0.12657
846.959	0.18916	293.198	0.12587
849.045	0.18934	293.704	0.12561
851.132	0.18913	294.21	0.12595
853.218	0.18949	294.716	0.1266
855.304	0.18969	295.221	0.12551
857.39	0.18804	295.727	0.12594
859.477	0.18894	296.233	0.12639
861.563	0.18836	296.739	0.12599
863.649	0.18819	297.245	0.12558
865.735	0.18977	297.75	0.12569
867.822	0.19071	298.256	0.12522
869.908	0.18984	298.762	0.12448
871.994	0.18994	299.268	0.12467
874.081	0.18882	299.773	0.12491
876.167	0.18888	300.279	0.12591
878.253	0.19123	300.785	0.12603
880.339	0.18993	301.291	0.1243
882.426	0.18927	301.796	0.12381
884.512	0.18964	302.302	0.12425
886.598	0.18946	302.808	0.1248
888.685	0.18956	303.314	0.12502
890.771	0.19064	303.819	0.12446
892.857	0.19092	304.325	0.12477
894.943	0.19028	304.831	0.12555
897.03	0.19055	305.337	0.12613
899.116	0.19022	305.842	0.12594
901.202	0.19213	306.348	0.125
903.289	0.19125	306.854	0.12466
905.375	0.19094	307.36	0.12457
907.461	0.18978	307.865	0.12457
909.547	0.189	308.371	0.1245
911.634	0.18858	308.877	0.12542
913.72	0.18774	309.383	0.12556
915.806	0.18769	309.888	0.12527
917.893	0.18725	310.394	0.12511
919.979	0.18478	310.9	0.12545
922.065	0.18447	311.406	0.12549
924.151	0.18528	311.911	0.12578
926.238	0.18582	312.417	0.12615
928.324	0.18465	312.923	0.12541
930.41	0.18424	313.429	0.12492
932.496	0.18308	313.934	0.12451
934.583	0.1821	314.44	0.12439
936.669	0.18199	314.946	0.12477
938.755	0.18055	315.452	0.12507
940.842	0.18033	315.957	0.12495
942.928	0.18072	316.463	0.12505
945.014	0.18094	316.969	0.12526
947.1	0.18041	317.475	0.12454
949.187	0.17945	317.98	0.1251
951.273	0.17988	318.486	0.12532
953.359	0.17957	318.992	0.12501
955.446	0.17853	319.498	0.1243
957.532	0.17867	320.003	0.12476
959.618	0.17912	320.509	0.12498
961.704	0.17807	321.015	0.12505
963.791	0.17758	321.521	0.12503
965.877	0.17874	322.027	0.12495
967.963	0.17939	322.532	0.12442
970.049	0.17877	323.038	0.12408
972.136	0.17842	323.544	0.12398
974.222	0.17746	324.05	0.12407
976.308	0.17758	324.555	0.12408
978.395	0.17767	325.061	0.12395
980.481	0.17693	325.567	0.12415
982.567	0.17687	326.073	0.12462
984.653	0.17719	326.578	0.12485
986.74	0.17649	327.084	0.12455
988.826	0.17616	327.59	0.12398
990.912	0.17625	328.096	0.12386
992.999	0.17712	328.601	0.12451
995.085	0.17701	329.107	0.12405
997.171	0.17711	329.613	0.12383
999.257	0.17831	330.119	0.12338
1001.34	0.17709	330.624	0.12277
1003.43	0.17713	331.13	0.12237
1005.52	0.17807	331.636	0.12339
1007.6	0.17827	332.142	0.12399
1009.69	0.17847	332.647	0.12414
1011.78	0.17906	333.153	0.1239
1013.86	0.17892	333.659	0.12328
1015.95	0.17917	334.165	0.12389
1018.03	0.18013	334.67	0.12371
1020.12	0.18059	335.176	0.12345
1022.21	0.18084	335.682	0.12472
1024.29	0.18067	336.188	0.12299
1026.38	0.18154	336.693	0.12301
1028.47	0.181	337.199	0.1234
1030.55	0.18044	337.705	0.12339
1032.64	0.18066	338.211	0.12288
1034.72	0.18144	338.716	0.12353
1036.81	0.18211	339.222	0.12343
1038.9	0.18241	339.728	0.1232
1040.98	0.18223	340.234	0.12379
1043.07	0.18161	340.739	0.12493
1045.16	0.18322	341.245	0.1242
1047.24	0.18398	341.751	0.12379
1049.33	0.1833	342.257	0.12385
1051.41	0.18412	342.762	0.12275
1053.5	0.18391	343.268	0.12424
1055.59	0.18381	343.774	0.12427
1057.67	0.18312	344.28	0.12419
1059.76	0.18372	344.785	0.12491
1061.85	0.18355	345.291	0.12409
1063.93	0.18317	345.797	0.12371
1066.02	0.18396	346.303	0.12345
1068.1	0.18426	346.808	0.12318
1070.19	0.18278	347.314	0.12286
1072.28	0.1818	347.82	0.1229
1074.36	0.18312	348.326	0.12364
1076.45	0.18095	348.832	0.12377
1078.54	0.18025	349.337	0.12331
1080.62	0.1802	349.843	0.12456
1082.71	0.17984	350.349	0.12375
1084.79	0.17973	350.855	0.12407
1086.88	0.17839	351.36	0.12419
1088.97	0.17962	351.866	0.12277
1091.05	0.17916	352.372	0.12366
1093.14	0.17883	352.878	0.12345
1095.23	0.17817	353.383	0.12348
1097.31	0.17612	353.889	0.12389
1099.4	0.1759	354.395	0.12408
1101.49	0.17663	354.901	0.12368
1103.57	0.1771	355.406	0.12285
1105.66	0.17838	355.912	0.12297
1107.74	0.17657	356.418	0.12416
1109.83	0.17609	356.924	0.12313
1111.92	0.17528	357.429	0.12255
1114	0.17585	357.935	0.12266
1116.09	0.17656	358.441	0.12319
1118.18	0.17674	358.947	0.12372
1120.26	0.17595	359.452	0.12346
1122.35	0.1743	359.958	0.12316
1124.43	0.17502	360.464	0.12271
1126.52	0.1761	360.97	0.12249
1128.61	0.17551	361.475	0.12333
1130.69	0.1753	361.981	0.12361
1132.78	0.17606	362.487	0.12325
1134.87	0.1766	362.993	0.123
1136.95	0.17541	363.498	0.12318
1139.04	0.17616	364.004	0.12312
1141.12	0.17711	364.51	0.12277
1143.21	0.17679	365.016	0.12235
1145.3	0.17648	365.521	0.12249
1147.38	0.17477	366.027	0.12358
1149.47	0.1733	366.533	0.12256
1151.56	0.1745	367.039	0.12254
1153.64	0.17573	367.544	0.12275
1155.73	0.17704	368.05	0.12294
1157.81	0.17712	368.556	0.12313
1159.9	0.17626	369.062	0.12252
1161.99	0.17666	369.567	0.12303
1164.07	0.17675	370.073	0.12357
1166.16	0.17581	370.579	0.12345
1168.25	0.17675	371.085	0.12255
1170.33	0.17675	371.591	0.12335
1172.42	0.17745	372.096	0.12384
1174.51	0.17533	372.602	0.12377
1176.59	0.17673	373.108	0.12328
1178.68	0.17811	373.614	0.12342
1180.76	0.17687	374.119	0.12306
1182.85	0.17809	374.625	0.12255
1184.94	0.17732	375.131	0.12262
1187.02	0.17786	375.637	0.12414
1189.11	0.17752	376.142	0.12384
1191.2	0.17748	376.648	0.12329
1193.28	0.17818	377.154	0.1226
1195.37	0.17822	377.66	0.12241
1197.45	0.17809	378.165	0.12414
1199.54	0.17771	378.671	0.12406
1201.63	0.17821	379.177	0.12317
1203.71	0.17874	379.683	0.12312
1205.8	0.17836	380.188	0.1244
1207.89	0.17819	380.694	0.12408
1209.97	0.17814	381.2	0.12335
1212.06	0.17791	381.706	0.12279
1214.14	0.17845	382.211	0.12268
1216.23	0.1786	382.717	0.12315
1218.32	0.17865	383.223	0.12353
1220.4	0.17804	383.729	0.12389
1222.49	0.17842	384.234	0.12362
1224.58	0.17842	384.74	0.12339
1226.66	0.17849	385.246	0.1245
1228.75	0.17844	385.752	0.12396
1230.83	0.17825	386.257	0.12387
1232.92	0.17793	386.763	0.12397
1235.01	0.17834	387.269	0.12405
1237.09	0.17863	387.775	0.1239
1239.18	0.17864	388.28	0.12429
1241.27	0.17846	388.786	0.12413
1243.35	0.17877	389.292	0.12398
1245.44	0.17908	389.798	0.12406
1247.52	0.17951	390.303	0.1236
1249.61	0.17998	390.809	0.12389
1251.7	0.17977	391.315	0.12413
1253.78	0.17923	391.821	0.12399
1255.87	0.17811	392.326	0.12356
1257.96	0.17882	392.832	0.12475
1260.04	0.1802	393.338	0.12406
1262.13	0.18084	393.844	0.12354
1264.21	0.18067	394.349	0.12372
1266.3	0.18022	394.855	0.12453
1268.39	0.18008	395.361	0.1243
1270.47	0.18035	395.867	0.12399
1272.56	0.18137	396.373	0.12379
1274.65	0.18205	396.878	0.12392
1276.73	0.18172	397.384	0.12464
1278.82	0.18278	397.89	0.1249
1280.91	0.18358	398.396	0.12506
1282.99	0.18392	398.901	0.125
1285.08	0.18428	399.407	0.1247
1287.16	0.18397	399.913	0.12427
1289.25	0.18506	400.419	0.12444
1291.34	0.18554	400.924	0.12512
1293.42	0.18653	401.43	0.12507
1295.51	0.18706	401.936	0.12414
1297.6	0.18709	402.442	0.12497
1299.68	0.18681	402.947	0.12515
1301.77	0.18883	403.453	0.1252
1303.85	0.19093	403.959	0.12522
1305.94	0.19119	404.465	0.12518
1308.03	0.19066	404.97	0.12476
1310.11	0.1913	405.476	0.12538
1312.2	0.19112	405.982	0.1253
1314.29	0.19008	406.488	0.12508
1316.37	0.19066	406.993	0.1255
1318.46	0.19075	407.499	0.12588
1320.54	0.18921	408.005	0.12611
1322.63	0.18871	408.511	0.12532
1324.72	0.18767	409.016	0.12465
1326.8	0.18738	409.522	0.1255
1328.89	0.18714	410.028	0.1257
1330.98	0.18554	410.534	0.12509
1333.06	0.18506	411.039	0.12535
1335.15	0.1837	411.545	0.12609
1337.23	0.18519	412.051	0.12571
1339.32	0.18268	412.557	0.12546
1341.41	0.18225	413.062	0.12641
1343.49	0.18162	413.568	0.12654
1345.58	0.18189	414.074	0.12577
1347.67	0.18047	414.58	0.12579
1349.75	0.18056	415.085	0.1267
1351.84	0.18109	415.591	0.12655
1353.92	0.18002	416.097	0.12613
1356.01	0.17929	416.603	0.12602
1358.1	0.18016	417.108	0.12662
1360.18	0.18015	417.614	0.12666
1362.27	0.17866	418.12	0.12678
1364.36	0.17864	418.626	0.12658
1366.44	0.17818	419.132	0.12604
1368.53	0.178	419.637	0.12652
1370.62	0.17835	420.143	0.12675
1372.7	0.17858	420.649	0.12736
1374.79	0.17922	421.155	0.12765
1376.87	0.17929	421.66	0.12741
1378.96	0.17946	422.166	0.12714
1381.05	0.1795	422.672	0.1279
1383.13	0.17868	423.178	0.12796
1385.22	0.17771	423.683	0.12732
1387.31	0.17879	424.189	0.12719
1389.39	0.17961	424.695	0.12788
1391.48	0.17966	425.201	0.12743
1393.56	0.17793	425.706	0.12774
1395.65	0.17898	426.212	0.12838
1397.74	0.179	426.718	0.12769
1399.82	0.17945	427.224	0.12791
1401.91	0.18033	427.729	0.12758
1404	0.18059	428.235	0.1275
1406.08	0.18088	428.741	0.12842
1408.17	0.18176	429.247	0.12866
1410.25	0.18096	429.752	0.1286
1412.34	0.18145	430.258	0.1287
1414.43	0.18363	430.764	0.12862
1416.51	0.18239	431.27	0.12862
1418.6	0.18259	431.775	0.12869
1420.69	0.18491	432.281	0.12896
1422.77	0.18527	432.787	0.12944
1424.86	0.18486	433.293	0.1296
1426.94	0.18486	433.798	0.1296
1429.03	0.18644	434.304	0.12893
1431.12	0.18732	434.81	0.12813
1433.2	0.1873	435.316	0.12788
1435.29	0.18878	435.821	0.12878
1437.38	0.19025	436.327	0.12841
1439.46	0.19119	436.833	0.12881
1441.55	0.19097	437.339	0.12878
1443.64	0.19086	437.844	0.12848
1445.72	0.19255	438.35	0.12868
1447.81	0.19431	438.856	0.12938
1449.89	0.19531	439.362	0.1292
1451.98	0.19701	439.867	0.12872
1454.07	0.19852	440.373	0.1281
1456.15	0.19899	440.879	0.12712
1458.24	0.20103	441.385	0.12802
1460.33	0.20308	441.89	0.12815
1462.41	0.20417	442.396	0.12792
1464.5	0.20677	442.902	0.12771
1466.58	0.20919	443.408	0.1271
1468.67	0.21236	443.914	0.12788
1470.76	0.21507	444.419	0.12853
1472.84	0.21724	444.925	0.12851
1474.93	0.22072	445.431	0.12759
1477.02	0.2232	445.937	0.12666
1479.1	0.22694	446.442	0.12697
1481.19	0.23026	446.948	0.12778
1483.27	0.23428	447.454	0.12826
1485.36	0.23765	447.96	0.12746
1487.45	0.24134	448.465	0.12734
1489.53	0.24619	448.971	0.12832
1491.62	0.25259	449.477	0.12873
1493.71	0.25767	449.983	0.12827
1495.79	0.26136	450.488	0.12845
1497.88	0.27136	450.994	0.12881
1499.96	0.27552	451.5	0.12769
1502.05	0.28151	452.006	0.12697
1504.14	0.29001	452.511	0.12762
1506.22	0.2935	453.017	0.1271
1508.31	0.30365	453.523	0.12732
1510.4	0.31303	454.029	0.12772
1512.48	0.31965	454.534	0.12812
1514.57	0.32737	455.04	0.12848
1516.65	0.33665	455.546	0.129
1518.74	0.34712	456.052	0.12829
1520.83	0.35574	456.557	0.12831
1522.91	0.3668	457.063	0.12891
1525	0.37769	457.569	0.12906
1527.09	0.38896	458.075	0.12922
1529.17	0.4035	458.58	0.12837
1531.26	0.41358	459.086	0.12836
1533.35	0.43303	459.592	0.12894
1535.43	0.44799	460.098	0.12794
1537.52	0.46451	460.603	0.12842
1539.6	0.48479	461.109	0.12786
1541.69	0.50767	461.615	0.12791
1543.78	0.53017	462.121	0.12895
1545.86	0.55366	462.626	0.12898
1547.95	0.57822	463.132	0.12868
1550.04	0.60837	463.638	0.12867
1552.12	0.63535	464.144	0.12844
1554.21	0.66621	464.649	0.12786
1556.29	0.70507	465.155	0.12808
1558.38	0.73961	465.661	0.12943
1560.47	0.78327	466.167	0.12967
1562.55	0.82475	466.672	0.12906
1564.64	0.87157	467.178	0.12835
1566.73	0.91466	467.684	0.12796
1568.81	0.95243	468.19	0.12851
1570.9	0.97931	468.695	0.12866
1572.98	0.99655	469.201	0.12828
1575.07	1	469.707	0.12768
1577.16	0.98826	470.213	0.12776
1579.24	0.96415	470.719	0.1275
1581.33	0.91596	471.224	0.12742
1583.42	0.86133	471.73	0.1275
1585.5	0.80064	472.236	0.1274
1587.59	0.72461	472.742	0.12731
1589.67	0.65164	473.247	0.12738
1591.76	0.58262	473.753	0.12716
1593.85	0.52247	474.259	0.12683
1595.93	0.47437	474.765	0.12716
1598.02	0.43063	475.27	0.12683
1600.11	0.39468	475.776	0.12666
1602.19	0.36444	476.282	0.1267
1604.28	0.33814	476.788	0.12695
1606.36	0.31692	477.293	0.12737
1608.45	0.29678	477.799	0.12659
1610.54	0.28237	478.305	0.12697
1612.62	0.27092	478.811	0.12764
1614.71	0.26068	479.316	0.12769
1616.8	0.25078	479.822	0.12667
1618.88	0.2396	480.328	0.12641
1620.97	0.23261	480.834	0.12631
1623.06	0.22724	481.339	0.12619
1625.14	0.22099	481.845	0.12609
1627.23	0.21341	482.351	0.1267
1629.31	0.21066	482.857	0.12658
1631.4	0.20736	483.362	0.12619
1633.49	0.20324	483.868	0.12594
1635.57	0.20118	484.374	0.1261
1637.66	0.19839	484.88	0.1264
1639.75	0.19341	485.385	0.12571
1641.83	0.19212	485.891	0.12544
1643.92	0.18855	486.397	0.12589
1646	0.18604	486.903	0.12689
1648.09	0.18538	487.408	0.12686
1650.18	0.18239	487.914	0.12643
1652.26	0.18273	488.42	0.12612
1654.35	0.18176	488.926	0.126
1656.44	0.17771	489.431	0.12592
1658.52	0.17768	489.937	0.12556
1660.61	0.17635	490.443	0.125
1662.69	0.17629	490.949	0.12497
1664.78	0.17577	491.454	0.12527
1666.87	0.1747	491.96	0.12535
1668.95	0.17479	492.466	0.12573
1671.04	0.17543	492.972	0.12552
1673.13	0.17426	493.478	0.12549
1675.21	0.17381	493.983	0.12546
1677.3	0.17451	494.489	0.1248
1679.38	0.17453	494.995	0.12448
1681.47	0.17545	495.501	0.12516
1683.56	0.17386	496.006	0.12502
1685.64	0.17461	496.512	0.12437
1687.73	0.17513	497.018	0.12487
1689.82	0.17537	497.524	0.12533
1691.9	0.17717	498.029	0.125
1693.99	0.17578	498.535	0.12489
1696.08	0.17825	499.041	0.125
1698.16	0.17815	499.547	0.12459
1700.25	0.17866	500.052	0.12412
1702.33	0.17953	500.558	0.12435
1704.42	0.18012	501.064	0.12458
1706.51	0.18038	501.57	0.12441
1708.59	0.1816	502.075	0.12373
1710.68	0.18334	502.581	0.12456
1712.77	0.18298	503.087	0.12484
1714.85	0.18373	503.593	0.1247
1716.94	0.18547	504.098	0.12467
1719.02	0.18619	504.604	0.12562
1721.11	0.18563	505.11	0.12473
1723.2	0.18739	505.616	0.12453
1725.28	0.18899	506.121	0.12452
1727.37	0.18883	506.627	0.12451
1729.46	0.18881	507.133	0.12455
1731.54	0.18938	507.639	0.12481
1733.63	0.19031	508.144	0.12468
1735.71	0.19038	508.65	0.12428
1737.8	0.19064	509.156	0.12407
1739.89	0.19055	509.662	0.12482
1741.97	0.18984	510.167	0.12488
1744.06	0.18965	510.673	0.12463
1746.15	0.19006	511.179	0.12451
1748.23	0.18971	511.685	0.12457
1750.32	0.18905	512.19	0.12452
1752.4	0.18856	512.696	0.12461
1754.49	0.18834	513.202	0.12465
1756.58	0.18792	513.708	0.12524
1758.66	0.18681	514.213	0.12574
1760.75	0.18691	514.719	0.1245
1762.84	0.187	515.225	0.12386
1764.92	0.18594	515.731	0.12423
1767.01	0.1848	516.237	0.12465
1769.09	0.18428	516.742	0.12444
1771.18	0.18453	517.248	0.1232
1773.27	0.18421	517.754	0.12501
1775.35	0.18293	518.26	0.12497
1777.44	0.18226	518.765	0.12486
1779.53	0.18212	519.271	0.12519
1781.61	0.18214	519.777	0.12552
1783.7	0.18332	520.283	0.12445
1785.79	0.18088	520.788	0.12402
1787.87	0.18	521.294	0.12385
1789.96	0.1809	521.8	0.12376
1792.04	0.17978	522.306	0.12376
1794.13	0.17969	522.811	0.12487
1796.22	0.17899	523.317	0.12471
1798.3	0.17924	523.823	0.12461
1800.39	0.17931	524.329	0.12455
1802.48	0.17873	524.834	0.12406
1804.56	0.17832	525.34	0.12403
1806.65	0.17852	525.846	0.12341
1808.73	0.17812	526.352	0.12339
1810.82	0.17782	526.857	0.124
1812.91	0.1788	527.363	0.1248
1814.99	0.17872	527.869	0.12506
1817.08	0.17859	528.375	0.1248
1819.17	0.17799	528.88	0.12435
1821.25	0.17773	529.386	0.12418
1823.34	0.17837	529.892	0.1245
1825.42	0.17803	530.398	0.12405
1827.51	0.17749	530.903	0.12466
1829.6	0.17713	531.409	0.12487
1831.68	0.17771	531.915	0.12489
1833.77	0.17912	532.421	0.125
1835.86	0.17877	532.926	0.12441
1837.94	0.17826	533.432	0.12461
1840.03	0.17788	533.938	0.1244
1842.11	0.17876	534.444	0.12385
1844.2	0.17778	534.949	0.12357
1846.29	0.17844	535.455	0.12516
1848.37	0.17752	535.961	0.12593
1850.46	0.17844	536.467	0.12534
1852.55	0.17804	536.972	0.12426
1854.63	0.17788	537.478	0.12366
1856.72	0.17786	537.984	0.12457
1858.8	0.17829	538.49	0.12459
1860.89	0.1786	538.995	0.12452
1862.98	0.17894	539.501	0.12468
1865.06	0.17889	540.007	0.1248
1867.15	0.17906	540.513	0.12398
1869.24	0.17954	541.018	0.12405
1871.32	0.17982	541.524	0.12495
1873.41	0.18011	542.03	0.12474
1875.49	0.18002	542.536	0.12387
1877.58	0.18073	543.042	0.1245
1879.67	0.18135	543.547	0.125
1881.75	0.18235	544.053	0.1246
1883.84	0.18278	544.559	0.1243
1885.93	0.18246	545.065	0.12433
1888.01	0.18324	545.57	0.12451
1890.1	0.18432	546.076	0.12446
1892.19	0.18401	546.582	0.12407
1894.27	0.18456	547.088	0.12401
1896.36	0.18511	547.593	0.12399
1898.44	0.18564	548.099	0.12364
1900.53	0.18538	548.605	0.12381
1902.62	0.18607	549.111	0.12411
1904.7	0.18535	549.616	0.12458
1906.79	0.18582	550.122	0.1245
1908.88	0.18668	550.628	0.12381
1910.96	0.18645	551.134	0.12441
1913.05	0.18701	551.639	0.12513
1915.13	0.18662	552.145	0.12408
1917.22	0.18743	552.651	0.12402
1919.31	0.18718	553.157	0.1254
1921.39	0.18704	553.662	0.12466
1923.48	0.18689	554.168	0.12367
1925.57	0.18682	554.674	0.12396
1927.65	0.18612	555.18	0.12459
1929.74	0.18655	555.685	0.12484
1931.82	0.18541	556.191	0.12436
1933.91	0.18544	556.697	0.1247
1936	0.18424	557.203	0.12401
1938.08	0.18568	557.708	0.12376
1940.17	0.18461	558.214	0.12406
1942.26	0.18492	558.72	0.12435
1944.34	0.18383	559.226	0.12443
1946.43	0.18374	559.731	0.12475
1948.51	0.18403	560.237	0.12433
1950.6	0.18343	560.743	0.12412
1952.69	0.18263	561.249	0.12474
1954.77	0.18255	561.754	0.12404
1956.86	0.18195	562.26	0.12439
1958.95	0.18163	562.766	0.12454
1961.03	0.18082	563.272	0.12449
1963.12	0.18034	563.777	0.1244
1965.21	0.17996	564.283	0.12439
1967.29	0.18017	564.789	0.12452
1969.38	0.17952	565.295	0.12389
1971.46	0.18006	565.8	0.12371
1973.55	0.17859	566.306	0.12421
1975.64	0.17873	566.812	0.12467
1977.72	0.1785	567.318	0.12335
1979.81	0.17846	567.823	0.12395
1981.9	0.17736	568.329	0.12425
1983.98	0.17743	568.835	0.12387
1986.07	0.17731	569.341	0.12335
1988.15	0.17781	569.847	0.12362
1990.24	0.17771	570.352	0.12495
1992.33	0.17758	570.858	0.12458
1994.41	0.17768	571.364	0.12397
1996.5	0.17763	571.87	0.12411
1998.59	0.17755	572.375	0.12279
2000.67	0.17658	572.881	0.1236
2002.76	0.17582	573.387	0.12386
2004.84	0.17673	573.893	0.12375
2006.93	0.1778	574.398	0.12379
2009.02	0.17719	574.904	0.12461
2011.1	0.17738	575.41	0.124
2013.19	0.17711	575.916	0.124
2015.28	0.17695	576.421	0.12342
2017.36	0.17663	576.927	0.12309
2019.45	0.17611	577.433	0.1242
2021.53	0.17636	577.939	0.12318
2023.62	0.17633	578.444	0.12313
2025.71	0.17557	578.95	0.12377
2027.79	0.17639	579.456	0.12416
2029.88	0.17613	579.962	0.1238
2031.97	0.17559	580.467	0.12358
2034.05	0.17643	580.973	0.12356
2036.14	0.17589	581.479	0.12391
2038.22	0.17566	581.985	0.12398
2040.31	0.17549	582.49	0.12359
2042.4	0.1754	582.996	0.12311
2044.48	0.17608	583.502	0.12382
2046.57	0.17651	584.008	0.12329
2048.66	0.17614	584.513	0.12314
2050.74	0.17575	585.019	0.12366
2052.83	0.17617	585.525	0.12433
2054.91	0.17593	586.031	0.12399
2057	0.17586	586.536	0.12351
2059.09	0.17622	587.042	0.1238
2061.17	0.17595	587.548	0.12392
2063.26	0.17586	588.054	0.12344
2065.35	0.17588	588.559	0.12354
2067.43	0.17614	589.065	0.12499
2069.52	0.17606	589.571	0.12405
2071.61	0.17483	590.077	0.12331
2073.69	0.17553	590.583	0.12355
2075.78	0.17633	591.088	0.12392
2077.86	0.17625	591.594	0.12349
2079.95	0.1761	592.1	0.12348
2082.04	0.17583	592.606	0.12362
2084.12	0.17601	593.111	0.12358
2086.21	0.1754	593.617	0.12349
2088.3	0.17577	594.123	0.12505
2090.38	0.17625	594.629	0.1246
2092.47	0.17615	595.134	0.12424
2094.55	0.17488	595.64	0.12383
2096.64	0.17573	596.146	0.12348
2098.73	0.17595	596.652	0.12368
2100.81	0.17559	597.157	0.12443
2102.9	0.17576	597.663	0.12476
2104.99	0.17552	598.169	0.12451
2107.07	0.1756	598.675	0.12395
2109.16	0.17587	599.18	0.1237
2111.24	0.17579	599.686	0.1253
2113.33	0.17546	600.192	0.12452
2115.42	0.17494	600.698	0.12423
2117.5	0.1747	601.203	0.12447
2119.59	0.1744	601.709	0.12478
2121.68	0.17543	602.215	0.12464
2123.76	0.17551	602.721	0.1249
2125.85	0.17567	603.226	0.12426
2127.93	0.17526	603.732	0.12469
2130.02	0.17506	604.238	0.12551
2132.11	0.17485	604.744	0.12527
2134.19	0.17516	605.249	0.12546
2136.28	0.1752	605.755	0.12462
2138.37	0.17557	606.261	0.12459
2140.45	0.17525	606.767	0.1249
2142.54	0.17497	607.272	0.12509
2144.63	0.17541	607.778	0.1252
2146.71	0.17542	608.284	0.12519
2148.8	0.17534	608.79	0.12505
2150.88	0.17536	609.295	0.12467
2152.97	0.17563	609.801	0.12494
2155.06	0.1755	610.307	0.12643
2157.14	0.17502	610.813	0.12544
2159.23	0.17497	611.318	0.1255
2161.32	0.17509	611.824	0.12553
2163.4	0.17476	612.33	0.1249
2165.49	0.17516	612.836	0.12405
2167.57	0.1748	613.341	0.1247
2169.66	0.17526	613.847	0.12499
2171.75	0.1752	614.353	0.12518
2173.83	0.17526	614.859	0.12514
2175.92	0.17577	615.365	0.12527
2178.01	0.17553	615.87	0.12592
2180.09	0.17488	616.376	0.12615
2182.18	0.17575	616.882	0.12508
2184.26	0.17459	617.388	0.12556
2186.35	0.17539	617.893	0.12627
2188.44	0.1749	618.399	0.12629
2190.52	0.17475	618.905	0.12584
2192.61	0.17468	619.411	0.12577
2194.7	0.17518	619.916	0.12571
2196.78	0.17517	620.422	0.12643
2198.87	0.17577	620.928	0.12684
2200.95	0.17618	621.434	0.12599
2203.04	0.17607	621.939	0.12528
2205.13	0.17585	622.445	0.12597
2207.21	0.17625	622.951	0.12578
2209.3	0.17616	623.457	0.1254
2211.39	0.17624	623.962	0.12516
2213.47	0.17646	624.468	0.12496
2215.56	0.17592	624.974	0.12551
2217.64	0.17537	625.48	0.12566
2219.73	0.17557	625.985	0.12508
2221.82	0.17612	626.491	0.12479
2223.9	0.1761	626.997	0.1253
2225.99	0.17575	627.503	0.12558
2228.08	0.17629	628.008	0.1248
2230.16	0.17583	628.514	0.12516
2232.25	0.17579	629.02	0.12543
2234.34	0.17643	629.526	0.12511
2236.42	0.17608	630.031	0.12441
2238.51	0.176	630.537	0.12437
2240.59	0.17694	631.043	0.12439
2242.68	0.17646	631.549	0.12458
2244.77	0.17607	632.054	0.12445
2246.85	0.17619	632.56	0.12435
2248.94	0.17571	633.066	0.1254
2251.03	0.17659	633.572	0.12463
2253.11	0.17702	634.077	0.12492
2255.2	0.17671	634.583	0.12548
2257.28	0.1761	635.089	0.12545
2259.37	0.17633	635.595	0.12474
2261.46	0.17642	636.1	0.12491
2263.54	0.17626	636.606	0.12464
2265.63	0.17611	637.112	0.12512
2267.72	0.17652	637.618	0.12541
2269.8	0.17706	638.123	0.12517
2271.89	0.17625	638.629	0.12461
2273.97	0.17658	639.135	0.12474
2276.06	0.17687	639.641	0.12483
2278.15	0.17606	640.146	0.12468
2280.23	0.17656	640.652	0.12437
2282.32	0.177	641.158	0.12429
2284.41	0.17656	641.664	0.12501
2286.49	0.17649	642.169	0.12505
2288.58	0.17665	642.675	0.12487
2290.66	0.1771	643.181	0.1249
2292.75	0.17714	643.687	0.12498
2294.84	0.17662	644.193	0.12492
2296.92	0.17675	644.698	0.12478
2299.01	0.17682	645.204	0.12499
2301.1	0.17705	645.71	0.12569
2303.18	0.17688	646.216	0.12572
2305.27	0.17653	646.721	0.12526
2307.36	0.1773	647.227	0.12508
2309.44	0.1777	647.733	0.12547
2311.53	0.17719	648.239	0.12481
2313.61	0.17747	648.744	0.12546
2315.7	0.17733	649.25	0.1254
2317.79	0.17721	649.756	0.12477
2319.87	0.17696	650.262	0.12528
2321.96	0.17729	650.767	0.12551
2324.05	0.17771	651.273	0.12576
2326.13	0.17754	651.779	0.12563
2328.22	0.1774	652.285	0.12535
2330.3	0.17736	652.79	0.12513
2332.39	0.17758	653.296	0.12507
2334.48	0.1776	653.802	0.12587
2336.56	0.17709	654.308	0.12593
2338.65	0.17706	654.813	0.12596
2340.74	0.17785	655.319	0.12606
2342.82	0.17704	655.825	0.12603
2344.91	0.1775	656.331	0.12538
2346.99	0.17805	656.836	0.12635
2349.08	0.17777	657.342	0.12667
2351.17	0.17763	657.848	0.12642
2353.25	0.17762	658.354	0.12627
2355.34	0.17776	658.859	0.1267
2357.43	0.17844	659.365	0.12697
2359.51	0.17854	659.871	0.12694
2361.6	0.17908	660.377	0.12596
2363.68	0.17928	660.882	0.1261
2365.77	0.17815	661.388	0.12695
2367.86	0.17851	661.894	0.12706
2369.94	0.17895	662.4	0.12784
2372.03	0.17886	662.905	0.12668
2374.12	0.17936	663.411	0.1269
2376.2	0.17967	663.917	0.12748
2378.29	0.17955	664.423	0.12785
2380.37	0.17984	664.928	0.12802
2382.46	0.17993	665.434	0.12703
2384.55	0.18001	665.94	0.12759
2386.63	0.18087	666.446	0.12717
2388.72	0.18115	666.952	0.12734
2390.81	0.18171	667.457	0.12829
2392.89	0.18177	667.963	0.12818
2394.98	0.18193	668.469	0.12708
2397.07	0.18116	668.975	0.12762
2399.15	0.182	669.48	0.1283
2401.24	0.18321	669.986	0.12895
2403.32	0.18307	670.492	0.12924
2405.41	0.1838	670.998	0.1284
2407.5	0.18427	671.503	0.12709
2409.58	0.18336	672.009	0.12794
2411.67	0.18466	672.515	0.12817
2413.76	0.18486	673.021	0.1283
2415.84	0.18534	673.526	0.12896
2417.93	0.18592	674.032	0.12941
2420.01	0.18506	674.538	0.12961
2422.1	0.18518	675.044	0.13031
2424.19	0.18632	675.549	0.13017
2426.27	0.18717	676.055	0.12971
2428.36	0.18615	676.561	0.12944
2430.45	0.18699	677.067	0.12866
2432.53	0.18667	677.572	0.12895
2434.62	0.18719	678.078	0.12902
2436.7	0.18703	678.584	0.12994
2438.79	0.18677	679.09	0.1304
2440.88	0.18713	679.595	0.12966
2442.96	0.18745	680.101	0.12998
2445.05	0.18755	680.607	0.12887
2447.14	0.18737	681.113	0.12964
2449.22	0.18696	681.618	0.12991
2451.31	0.18671	682.124	0.12966
2453.39	0.186	682.63	0.12963
2455.48	0.18659	683.136	0.12984
2457.57	0.18727	683.641	0.12911
2459.65	0.18697	684.147	0.12948
2461.74	0.18657	684.653	0.12983
2463.83	0.18699	685.159	0.12939
2465.91	0.18677	685.664	0.12844
2468	0.18725	686.17	0.12927
2470.09	0.18715	686.676	0.12914
2472.17	0.18784	687.182	0.12919
2474.26	0.18829	687.688	0.12965
2476.34	0.18714	688.193	0.12953
2478.43	0.18809	688.699	0.12861
2480.52	0.18786	689.205	0.12959
2482.6	0.18732	689.711	0.1295
2484.69	0.18804	690.216	0.12943
2486.78	0.18774	690.722	0.12899
2488.86	0.1899	691.228	0.12824
2490.95	0.18815	691.734	0.12794
2493.03	0.1891	692.239	0.12978
2495.12	0.18958	692.745	0.12825
2497.21	0.1896	693.251	0.12847
2499.29	0.18922	693.757	0.12898
2501.38	0.19062	694.262	0.12986
2503.47	0.19083	694.768	0.13048
2505.55	0.19185	695.274	0.12876
2507.64	0.19089	695.78	0.12877
2509.72	0.19182	696.285	0.12834
2511.81	0.19302	696.791	0.12876
2513.9	0.19327	697.297	0.12886
2515.98	0.1936	697.803	0.12853
2518.07	0.19469	698.308	0.12917
2520.16	0.19607	698.814	0.12919
2522.24	0.1966	699.32	0.12859
2524.33	0.19678	699.826	0.12866
2526.41	0.19815	700.331	0.12875
2528.5	0.19907	700.837	0.12868
2530.59	0.19918	701.343	0.1288
2532.67	0.20138	701.849	0.12919
2534.76	0.20228	702.354	0.12901
2536.85	0.20395	702.86	0.12923
2538.93	0.2051	703.366	0.1295
2541.02	0.20467	703.872	0.12939
2543.1	0.20637	704.377	0.12898
2545.19	0.20866	704.883	0.12852
2547.28	0.21113	705.389	0.12862
2549.36	0.21217	705.895	0.12883
2551.45	0.21364	706.4	0.12866
2553.54	0.21566	706.906	0.12829
2555.62	0.21811	707.412	0.1285
2557.71	0.22035	707.918	0.12894
2559.79	0.2228	708.423	0.12871
2561.88	0.22638	708.929	0.12872
2563.97	0.22914	709.435	0.1286
2566.05	0.23094	709.941	0.12837
2568.14	0.2337	710.446	0.12946
2570.23	0.23823	710.952	0.12857
2572.31	0.24067	711.458	0.12866
2574.4	0.24445	711.964	0.12857
2576.49	0.24832	712.469	0.12871
2578.57	0.25069	712.975	0.12874
2580.66	0.25583	713.481	0.12787
2582.74	0.26136	713.987	0.12859
2584.83	0.26425	714.492	0.12865
2586.92	0.26848	714.998	0.1289
2589	0.27248	715.504	0.12869
2591.09	0.27647	716.01	0.12773
2593.18	0.28001	716.515	0.12867
2595.26	0.28432	717.021	0.12777
2597.35	0.28801	717.527	0.12776
2599.43	0.29114	718.033	0.12782
2601.52	0.29448	718.539	0.12796
2603.61	0.29567	719.044	0.12872
2605.69	0.30062	719.55	0.12806
2607.78	0.3016	720.056	0.12819
2609.87	0.30325	720.562	0.12735
2611.95	0.30207	721.067	0.12698
2614.04	0.30225	721.573	0.12725
2616.12	0.30162	722.079	0.12696
2618.21	0.30153	722.585	0.12785
2620.3	0.29919	723.09	0.12803
2622.38	0.29651	723.596	0.12756
2624.47	0.29592	724.102	0.12685
2626.56	0.29189	724.608	0.1265
2628.64	0.28769	725.113	0.12726
2630.73	0.28451	725.619	0.12599
2632.81	0.28078	726.125	0.12647
2634.9	0.27745	726.631	0.12701
2636.99	0.27038	727.136	0.12716
2639.07	0.26479	727.642	0.1271
2641.16	0.26202	728.148	0.12714
2643.25	0.25712	728.654	0.12593
2645.33	0.25221	729.159	0.12555
2647.42	0.2481	729.665	0.12615
2649.5	0.24336	730.171	0.12667
2651.59	0.23846	730.677	0.12618
2653.68	0.23411	731.182	0.12613
2655.76	0.22989	731.688	0.12561
2657.85	0.2278	732.194	0.12574
2659.94	0.22296	732.7	0.12603
2662.02	0.22017	733.205	0.12587
2664.11	0.21795	733.711	0.12507
2666.2	0.21388	734.217	0.12512
2668.28	0.21178	734.723	0.12604
2670.37	0.20892	735.228	0.12537
2672.45	0.20557	735.734	0.12539
2674.54	0.20383	736.24	0.12623
2676.63	0.20278	736.746	0.12612
2678.71	0.19908	737.251	0.12569
2680.8	0.19683	737.757	0.12558
2682.89	0.19619	738.263	0.1255
2684.97	0.19474	738.769	0.12584
2687.06	0.19348	739.274	0.12628
2689.14	0.19198	739.78	0.12594
2691.23	0.19065	740.286	0.12597
2693.32	0.18981	740.792	0.12601
2695.4	0.19048	741.298	0.12617
2697.49	0.18837	741.803	0.12586
2699.58	0.18738	742.309	0.12515
2701.66	0.18711	742.815	0.1249
2703.75	0.18612	743.321	0.12563
2705.83	0.18505	743.826	0.12557
2707.92	0.18542	744.332	0.12554
2710.01	0.18438	744.838	0.12536
2712.09	0.18367	745.344	0.12529
2714.18	0.18316	745.849	0.12611
2716.27	0.18305	746.355	0.1259
2718.35	0.18264	746.861	0.12608
2720.44	0.18284	747.367	0.12599
2722.52	0.18176	747.872	0.12601
2724.61	0.18184	748.378	0.12627
2726.7	0.18311	748.884	0.12631
2728.78	0.18154	749.39	0.12524
2730.87	0.18083	749.895	0.1253
2732.96	0.18093	750.401	0.12492
2735.04	0.18098	750.907	0.12525
2737.13	0.1811	751.413	0.12633
2739.22	0.17927	751.918	0.12617
2741.3	0.17981	752.424	0.1251
2743.39	0.17979	752.93	0.12603
2745.47	0.17927	753.436	0.1261
2747.56	0.17943	753.941	0.12619
2749.65	0.17883	754.447	0.12648
2751.73	0.17961	754.953	0.12548
2753.82	0.17868	755.459	0.12423
2755.91	0.17911	755.964	0.12487
2757.99	0.17892	756.47	0.12591
2760.08	0.17872	756.976	0.12581
2762.16	0.1785	757.482	0.12509
2764.25	0.17838	757.987	0.12601
2766.34	0.17876	758.493	0.12507
2768.42	0.17909	758.999	0.1249
2770.51	0.17768	759.505	0.12547
2772.6	0.17806	760.01	0.12566
2774.68	0.17813	760.516	0.12556
2776.77	0.17817	761.022	0.12636
2778.85	0.1781	761.528	0.12588
2780.94	0.17782	762.034	0.12546
2783.03	0.17802	762.539	0.12599
2785.11	0.17784	763.045	0.12658
2787.2	0.17735	763.551	0.12648
2789.29	0.17754	764.057	0.12572
2791.37	0.17802	764.562	0.12599
2793.46	0.17778	765.068	0.12667
2795.54	0.17784	765.574	0.12671
2797.63	0.17742	766.08	0.12718
2799.72	0.17748	766.585	0.12767
2801.8	0.17752	767.091	0.12713
2803.89	0.17732	767.597	0.1285
2805.98	0.17755	768.103	0.12739
2808.06	0.17707	768.608	0.12796
2810.15	0.1773	769.114	0.12856
2812.23	0.17731	769.62	0.12878
2814.32	0.1771	770.126	0.1293
2816.41	0.17737	770.631	0.12992
2818.49	0.17728	771.137	0.13054
2820.58	0.1778	771.643	0.12957
2822.67	0.17804	772.149	0.12949
2824.75	0.17686	772.654	0.13026
2826.84	0.17715	773.16	0.13062
2828.93	0.17786	773.666	0.13059
2831.01	0.17787	774.172	0.12953
2833.1	0.17709	774.677	0.12952
2835.18	0.17779	775.183	0.12983
2837.27	0.17772	775.689	0.12972
2839.36	0.17848	776.195	0.12915
2841.44	0.17712	776.7	0.1292
2843.53	0.17748	777.206	0.12851
2845.62	0.178	777.712	0.12882
2847.7	0.17729	778.218	0.12819
2849.79	0.1775	778.723	0.12777
2851.87	0.17802	779.229	0.12842
2853.96	0.17791	779.735	0.12888
2856.05	0.17806	780.241	0.12676
2858.13	0.1775	780.746	0.12804
2860.22	0.17781	781.252	0.12833
2862.31	0.17774	781.758	0.12822
2864.39	0.1776	782.264	0.12829
2866.48	0.17773	782.769	0.12792
2868.56	0.17794	783.275	0.12763
2870.65	0.17767	783.781	0.12796
2872.74	0.17859	784.287	0.1282
2874.82	0.17833	784.792	0.12806
2876.91	0.1782	785.298	0.12782
2879	0.17721	785.804	0.12793
2881.08	0.17838	786.31	0.12795
2883.17	0.17805	786.815	0.12843
2885.25	0.17818	787.321	0.128
2887.34	0.17847	787.827	0.12774
2889.43	0.17796	788.333	0.12759
2891.51	0.17773	788.838	0.12721
2893.6	0.17762	789.344	0.12754
2895.69	0.17799	789.85	0.12826
2897.77	0.17814	790.356	0.12756
2899.86	0.17834	790.862	0.1276
2901.94	0.17762	791.367	0.12775
2904.03	0.1778	791.873	0.12752
2906.12	0.17836	792.379	0.12801
2908.2	0.17824	792.885	0.12703
2910.29	0.17741	793.39	0.1276
2912.38	0.17812	793.896	0.12781
2914.46	0.17822	794.402	0.12751
2916.55	0.17791	794.908	0.12737
2918.64	0.178	795.413	0.12802
2920.72	0.17787	795.919	0.12766
2922.81	0.17802	796.425	0.12786
2924.89	0.17846	796.931	0.12767
2926.98	0.17788	797.436	0.12776
2929.07	0.17832	797.942	0.12775
2931.15	0.17833	798.448	0.12732
2933.24	0.17797	798.954	0.12814
2935.33	0.17792	799.459	0.12664
2937.41	0.17776	799.965	0.12617
2939.5	0.17818	800.471	0.12662
2941.58	0.17843	800.977	0.12715
2943.67	0.17811	801.482	0.12733
2945.76	0.17875	801.988	0.12763
2947.84	0.17823	802.494	0.12688
2949.93	0.17812	803	0.12758
2952.02	0.17799	803.505	0.12756
2954.1	0.17816	804.011	0.12766
2956.19	0.17814	804.517	0.12811
2958.27	0.17764	805.023	0.1282
2960.36	0.17836	805.528	0.12799
2962.45	0.17759	806.034	0.12819
2964.53	0.17795	806.54	0.12775
2966.62	0.17825	807.046	0.12762
2968.71	0.17829	807.551	0.12766
2970.79	0.17832	808.057	0.12767
2972.88	0.17859	808.563	0.12852
2974.96	0.17803	809.069	0.12794
2977.05	0.17794	809.574	0.12849
2979.14	0.17869	810.08	0.12791
2981.22	0.17844	810.586	0.12732
2983.31	0.17829	811.092	0.12763
2985.4	0.17836	811.597	0.12822
2987.48	0.17765	812.103	0.12805
2989.57	0.17817	812.609	0.12806
2991.65	0.17767	813.115	0.12825
2993.74	0.17785	813.62	0.12843
2995.83	0.17857	814.126	0.1288
2997.91	0.17803	814.632	0.12918
3000	0.17771	815.138	0.12791
		815.644	0.12851
		816.149	0.12894
		816.655	0.12831
		817.161	0.12808
		817.667	0.12858
		818.172	0.1282
		818.678	0.12799
		819.184	0.12815
		819.69	0.12812
		820.195	0.12855
		820.701	0.12874
		821.207	0.12818
		821.713	0.12899
		822.218	0.12804
		822.724	0.1279
		823.23	0.12842
		823.736	0.12867
		824.241	0.12851
		824.747	0.12882
		825.253	0.12939
		825.759	0.12879
		826.264	0.12815
		826.77	0.12817
		827.276	0.12857
		827.782	0.12873
		828.287	0.12856
		828.793	0.12881
		829.299	0.12885
		829.805	0.12867
		830.31	0.12863
		830.816	0.12866
		831.322	0.12842
		831.828	0.12823
		832.333	0.13001
		832.839	0.12957
		833.345	0.12969
		833.851	0.13004
		834.356	0.12976
		834.862	0.12947
		835.368	0.12871
		835.874	0.12974
		836.38	0.12929
		836.885	0.12949
		837.391	0.13018
		837.897	0.12992
		838.403	0.12944
		838.908	0.12915
		839.414	0.12987
		839.92	0.13053
		840.426	0.13062
		840.931	0.13014
		841.437	0.12976
		841.943	0.13102
		842.449	0.131
		842.954	0.13055
		843.46	0.13067
		843.966	0.13105
		844.472	0.13104
		844.977	0.13045
		845.483	0.1302
		845.989	0.13087
		846.495	0.13143
		847	0.1314
		847.506	0.13092
		848.012	0.13067
		848.518	0.13149
		849.023	0.13151
		849.529	0.13204
		850.035	0.13135
		850.541	0.13148
		851.046	0.1324
		851.552	0.13252
		852.058	0.13181
		852.564	0.13062
		853.069	0.13162
		853.575	0.13198
		854.081	0.13184
		854.587	0.13189
		855.092	0.13226
		855.598	0.13204
		856.104	0.13092
		856.61	0.13204
		857.115	0.13153
		857.621	0.13117
		858.127	0.13194
		858.633	0.13203
		859.138	0.13131
		859.644	0.13222
		860.15	0.13154
		860.656	0.13212
		861.162	0.133
		861.667	0.1326
		862.173	0.13148
		862.679	0.13376
		863.185	0.13221
		863.69	0.13265
		864.196	0.13271
		864.702	0.13195
		865.208	0.13145
		865.713	0.13213
		866.219	0.13184
		866.725	0.13217
		867.231	0.13285
		867.736	0.13215
		868.242	0.1315
		868.748	0.13203
		869.254	0.13224
		869.759	0.13331
		870.265	0.13278
		870.771	0.13278
		871.277	0.13224
		871.782	0.13173
		872.288	0.13186
		872.794	0.13188
		873.3	0.13225
		873.805	0.13234
		874.311	0.1326
		874.817	0.13212
		875.323	0.13228
		875.828	0.13335
		876.334	0.13272
		876.84	0.13371
		877.346	0.13367
		877.851	0.13286
		878.357	0.13357
		878.863	0.1339
		879.369	0.13284
		879.874	0.13319
		880.38	0.13274
		880.886	0.13265
		881.392	0.13268
		881.897	0.13245
		882.403	0.13222
		882.909	0.13232
		883.415	0.13268
		883.92	0.13292
		884.426	0.13269
		884.932	0.13286
		885.438	0.13318
		885.943	0.13337
		886.449	0.13321
		886.955	0.13277
		887.461	0.13343
		887.966	0.13284
		888.472	0.13346
		888.978	0.13388
		889.484	0.13388
		889.99	0.13374
		890.495	0.1338
		891.001	0.13431
		891.507	0.13297
		892.013	0.13391
		892.518	0.13365
		893.024	0.13327
		893.53	0.1333
		894.036	0.13324
		894.541	0.13367
		895.047	0.13458
		895.553	0.1333
		896.059	0.13365
		896.564	0.13444
		897.07	0.13424
		897.576	0.13306
		898.082	0.1325
		898.587	0.13327
		899.093	0.13346
		899.599	0.13371
		900.105	0.13356
		900.61	0.13337
		901.116	0.13346
		901.622	0.13363
		902.128	0.13455
		902.633	0.13305
		903.139	0.13382
		903.645	0.13321
		904.151	0.13292
		904.656	0.13382
		905.162	0.13425
		905.668	0.13356
		906.174	0.13346
		906.679	0.13383
		907.185	0.13389
		907.691	0.13386
		908.197	0.13391
		908.702	0.13379
		909.208	0.13313
		909.714	0.13343
		910.22	0.13377
		910.726	0.13263
		911.231	0.1328
		911.737	0.13349
		912.243	0.13335
		912.749	0.13289
		913.254	0.13327
		913.76	0.13256
		914.266	0.13223
		914.772	0.13319
		915.277	0.13331
		915.783	0.13318
		916.289	0.13407
		916.795	0.13297
		917.3	0.1326
		917.806	0.13344
		918.312	0.13289
		918.818	0.13223
		919.323	0.13239
		919.829	0.13261
		920.335	0.13171
		920.841	0.1331
		921.346	0.13213
		921.852	0.13243
		922.358	0.13162
		922.864	0.13149
		923.369	0.13234
		923.875	0.13258
		924.381	0.13163
		924.887	0.13048
		925.392	0.13061
		925.898	0.13087
		926.404	0.13089
		926.91	0.13084
		927.415	0.13096
		927.921	0.13116
		928.427	0.13085
		928.933	0.13096
		929.438	0.13053
		929.944	0.13034
		930.45	0.13065
		930.956	0.13063
		931.461	0.12987
		931.967	0.12965
		932.473	0.13015
		932.979	0.13004
		933.485	0.13022
		933.99	0.12986
		934.496	0.12945
		935.002	0.12966
		935.508	0.12982
		936.013	0.12798
		936.519	0.12922
		937.025	0.12887
		937.531	0.12853
		938.036	0.12853
		938.542	0.12883
		939.048	0.12892
		939.554	0.12839
		940.059	0.12843
		940.565	0.12856
		941.071	0.12793
		941.577	0.12783
		942.082	0.128
		942.588	0.12809
		943.094	0.12809
		943.6	0.12808
		944.105	0.12784
		944.611	0.12798
		945.117	0.12782
		945.623	0.12788
		946.128	0.12813
		946.634	0.12791
		947.14	0.12713
		947.646	0.12705
		948.151	0.1274
		948.657	0.12761
		949.163	0.12811
		949.669	0.12724
		950.174	0.12661
		950.68	0.12671
		951.186	0.12667
		951.692	0.12676
		952.197	0.12857
		952.703	0.1271
		953.209	0.12673
		953.715	0.12722
		954.22	0.12714
		954.726	0.12663
		955.232	0.12669
		955.738	0.12684
		956.243	0.12805
		956.749	0.12695
		957.255	0.1262
		957.761	0.12646
		958.266	0.12643
		958.772	0.12619
		959.278	0.12666
		959.784	0.12668
		960.289	0.1266
		960.795	0.12618
		961.301	0.12662
		961.807	0.12634
		962.312	0.12637
		962.818	0.12671
		963.324	0.12647
		963.83	0.12629
		964.336	0.12573
		964.841	0.12552
		965.347	0.12568
		965.853	0.12616
		966.359	0.12604
		966.864	0.12564
		967.37	0.1259
		967.876	0.12649
		968.382	0.12598
		968.887	0.12547
		969.393	0.12542
		969.899	0.12607
		970.405	0.1262
		970.91	0.12581
		971.416	0.12578
		971.922	0.12652
		972.428	0.12547
		972.933	0.12624
		973.439	0.12617
		973.945	0.12588
		974.451	0.1259
		974.956	0.12614
		975.462	0.12629
		975.968	0.12605
		976.474	0.12576
		976.979	0.12498
		977.485	0.12567
		977.991	0.12592
		978.497	0.12617
		979.002	0.12646
		979.508	0.12653
		980.014	0.12641
		980.52	0.1265
		981.025	0.12591
		981.531	0.12589
		982.037	0.12581
		982.543	0.1257
		983.048	0.12558
		983.554	0.12595
		984.06	0.12626
		984.566	0.1262
		985.072	0.12585
		985.577	0.12621
		986.083	0.12614
		986.589	0.12604
		987.095	0.12599
		987.6	0.12685
		988.106	0.12636
		988.612	0.12663
		989.118	0.12632
		989.623	0.12617
		990.129	0.12633
		990.635	0.12617
		991.141	0.12623
		991.646	0.1275
		992.152	0.126
		992.658	0.12578
		993.164	0.12628
		993.669	0.12678
		994.175	0.12712
		994.681	0.12703
		995.187	0.1267
		995.692	0.12702
		996.198	0.12671
		996.704	0.12663
		997.21	0.12659
		997.715	0.12697
		998.221	0.12675
		998.727	0.12621
		999.233	0.12678
		999.738	0.12698
		1000.24	0.12633
		1000.75	0.12715
		1001.26	0.12677
		1001.76	0.12666
		1002.27	0.12676
		1002.77	0.12669
		1003.28	0.127
		1003.78	0.12679
		1004.29	0.12743
		1004.8	0.12718
		1005.3	0.12666
		1005.81	0.12724
		1006.31	0.12779
		1006.82	0.12725
		1007.32	0.12736
		1007.83	0.12732
		1008.34	0.12687
		1008.84	0.12725
		1009.35	0.12703
		1009.85	0.12692
		1010.36	0.12733
		1010.87	0.12753
		1011.37	0.12676
		1011.88	0.12809
		1012.38	0.12714
		1012.89	0.12723
		1013.39	0.12807
		1013.9	0.12828
		1014.41	0.1275
		1014.91	0.12697
		1015.42	0.12808
		1015.92	0.12722
		1016.43	0.1281
		1016.93	0.12737
		1017.44	0.12739
		1017.95	0.12726
		1018.45	0.12684
		1018.96	0.12722
		1019.46	0.12766
		1019.97	0.12781
		1020.47	0.12729
		1020.98	0.12785
		1021.49	0.12814
		1021.99	0.12816
		1022.5	0.12794
		1023	0.12754
		1023.51	0.12817
		1024.01	0.12771
		1024.52	0.12838
		1025.03	0.12873
		1025.53	0.12908
		1026.04	0.12797
		1026.54	0.1267
		1027.05	0.12758
		1027.55	0.12819
		1028.06	0.12952
		1028.57	0.12815
		1029.07	0.12795
		1029.58	0.1284
		1030.08	0.12885
		1030.59	0.12869
		1031.1	0.12832
		1031.6	0.12937
		1032.11	0.12835
		1032.61	0.12865
		1033.12	0.12821
		1033.62	0.12829
		1034.13	0.1288
		1034.64	0.1291
		1035.14	0.12908
		1035.65	0.12938
		1036.15	0.12981
		1036.66	0.12966
		1037.16	0.12928
		1037.67	0.12933
		1038.18	0.12942
		1038.68	0.12965
		1039.19	0.13014
		1039.69	0.13025
		1040.2	0.12926
		1040.7	0.12987
		1041.21	0.12965
		1041.72	0.12977
		1042.22	0.13002
		1042.73	0.13022
		1043.23	0.13022
		1043.74	0.12997
		1044.24	0.12985
		1044.75	0.12844
		1045.26	0.1292
		1045.76	0.13064
		1046.27	0.13053
		1046.77	0.13018
		1047.28	0.12985
		1047.79	0.129
		1048.29	0.12965
		1048.8	0.13072
		1049.3	0.13042
		1049.81	0.131
		1050.31	0.13038
		1050.82	0.1302
		1051.33	0.13043
		1051.83	0.13039
		1052.34	0.13076
		1052.84	0.13095
		1053.35	0.13061
		1053.85	0.13196
		1054.36	0.13112
		1054.87	0.13077
		1055.37	0.13097
		1055.88	0.13119
		1056.38	0.13158
		1056.89	0.13144
		1057.39	0.13178
		1057.9	0.13077
		1058.41	0.13146
		1058.91	0.13161
		1059.42	0.13191
		1059.92	0.1318
		1060.43	0.13133
		1060.93	0.1322
		1061.44	0.13149
		1061.95	0.13243
		1062.45	0.13182
		1062.96	0.13175
		1063.46	0.132
		1063.97	0.13172
		1064.48	0.1315
		1064.98	0.1321
		1065.49	0.13202
		1065.99	0.13208
		1066.5	0.13129
		1067	0.13222
		1067.51	0.13225
		1068.02	0.13221
		1068.52	0.13243
		1069.03	0.13265
		1069.53	0.13255
		1070.04	0.13126
		1070.54	0.13149
		1071.05	0.13139
		1071.56	0.13172
		1072.06	0.13171
		1072.57	0.13132
		1073.07	0.13121
		1073.58	0.13144
		1074.08	0.1311
		1074.59	0.13082
		1075.1	0.13097
		1075.6	0.13135
		1076.11	0.13128
		1076.61	0.13161
		1077.12	0.13207
		1077.62	0.13192
		1078.13	0.1313
		1078.64	0.13121
		1079.14	0.13063
		1079.65	0.13041
		1080.15	0.13109
		1080.66	0.13047
		1081.16	0.13002
		1081.67	0.13011
		1082.18	0.1301
		1082.68	0.12983
		1083.19	0.13002
		1083.69	0.13045
		1084.2	0.12983
		1084.71	0.13097
		1085.21	0.13004
		1085.72	0.13051
		1086.22	0.13069
		1086.73	0.13014
		1087.23	0.1304
		1087.74	0.12972
		1088.25	0.12809
		1088.75	0.12881
		1089.26	0.12911
		1089.76	0.12981
		1090.27	0.12911
		1090.77	0.12856
		1091.28	0.12891
		1091.79	0.1293
		1092.29	0.12966
		1092.8	0.12834
		1093.3	0.12797
		1093.81	0.12969
		1094.31	0.12944
		1094.82	0.12885
		1095.33	0.12882
		1095.83	0.12884
		1096.34	0.12857
		1096.84	0.12873
		1097.35	0.12867
		1097.85	0.12904
		1098.36	0.12918
		1098.87	0.12887
		1099.37	0.1287
		1099.88	0.12854
		1100.38	0.12843
		1100.89	0.12839
		1101.4	0.12809
		1101.9	0.12814
		1102.41	0.12857
		1102.91	0.12796
		1103.42	0.12777
		1103.92	0.12784
		1104.43	0.12791
		1104.94	0.12759
		1105.44	0.12753
		1105.95	0.12853
		1106.45	0.12878
		1106.96	0.12874
		1107.46	0.12807
		1107.97	0.12815
		1108.48	0.12793
		1108.98	0.12717
		1109.49	0.12723
		1109.99	0.12784
[truncated: 3,737 more rows]
