# Supplementary material for: Ultrasmall single-layered NbSe2 nanotubes flattened within a chemical-driven self-pressurized carbon nanotube
Source: Nat Commun. 2024 Jan 11;15:475. doi: 10.1038/s41467-023-44677-y (PMC10784551; doi:10.1038/s41467-023-44677-y)
Supplement: Supplementary file 4 — Source Data [file 41467_2023_44677_MOESM4_ESM.zip › Source Data/Source data for Supplmentary Figure 20.xlsx]

## Sheet: Sheet1
	Formation energy / eV per atom
Pressure / GPa	Circular tube	Single layer	Flat tube	Double-layer
0	-6.19382	-6.37318	-6.3769	-6.34995
4	-6.1939	-6.37318	-6.37731	-6.34995
6	-6.1939	-6.37318	-6.37731	-6.34995
8	-6.1939	-6.37318	-6.37731	-6.34995
10	-6.1939	-6.37318	-6.37731	-6.34995
12	-6.1939	-6.37318	-6.37731	-6.34995
14	-6.1939	-6.37318	-6.37731	-6.34995
16	-6.1939	-6.37318	-6.37731	-6.34995
18	-6.1939	-6.37318	-6.37731	-6.34995
20	-6.1939	-6.37318	-6.37731	-6.34995
