# Supplementary material for: Ultrasmall single-layered NbSe2 nanotubes flattened within a chemical-driven self-pressurized carbon nanotube
Source: Nat Commun. 2024 Jan 11;15:475. doi: 10.1038/s41467-023-44677-y (PMC10784551; doi:10.1038/s41467-023-44677-y)
Supplement: Supplementary file 4 — Source Data [file 41467_2023_44677_MOESM4_ESM.zip › Source Data/Source data for Supplmentary Figure 21.xlsx]

## Sheet: Sheet1
	unit=10				unit=12
	Formation energy / eV per atom				Formation energy / eV per atom
Pressure / GPa	Circular tube	Single layer	Double-layer	Flat tube	Circular tube	Single layer	Double-layer	Flat tube
0	-6.19382	-6.37318	-6.34995	-6.3769	-6.29513	-6.37563	-6.41141	-6.41363
4	-6.1939	-6.37318	-6.34995	-6.37731	-6.29513	-6.37563	-6.41141	-6.42073
6	-6.1939	-6.37318	-6.34995	-6.37731	-6.29513	-6.37563	-6.41141	-6.42073
8	-6.1939	-6.37318	-6.34995	-6.37731	-6.29513	-6.37563	-6.41141	-6.42072
10	-6.1939	-6.37318	-6.34995	-6.37731	-6.29513	-6.37563	-6.41141	-6.42073
12	-6.1939	-6.37318	-6.34995	-6.37731	-6.29513	-6.37563	-6.41141	-6.42073
14	-6.1939	-6.37318	-6.34995	-6.37731	-6.29513	-6.37563	-6.41141	-6.42072
16	-6.1939	-6.37318	-6.34995	-6.37731	-6.29513	-6.37563	-6.41141	-6.42073
18	-6.1939	-6.37318	-6.34995	-6.37731	-6.29513	-6.37563	-6.41141	-6.42073
20	-6.1939	-6.37318	-6.34995	-6.37731	-6.29513	-6.37563	-6.41141	-6.42072
