# Supplementary material for: Ultrasmall single-layered NbSe2 nanotubes flattened within a chemical-driven self-pressurized carbon nanotube
Source: Nat Commun. 2024 Jan 11;15:475. doi: 10.1038/s41467-023-44677-y (PMC10784551; doi:10.1038/s41467-023-44677-y)
Supplement: Supplementary file 4 — Source Data [file 41467_2023_44677_MOESM4_ESM.zip › Source Data/Source data for Supplmentary Figure 22.xlsx]

## Sheet: Sheet1
Cross-sectional NbSe2 unit	Circular tube	Single layer	double-layer	flat tube
8		-6.36043	-6.30019	-6.29959
10	-6.1939	-6.37318	-6.34995	-6.37731
12	-6.29513	-6.37563	-6.41141	-6.42073
14	-6.35885	-6.38943	-6.3851	-6.43066
16	-6.39901	-6.38256		-6.48112
20	-6.44824		-6.44055	-6.46941
24	-6.4753		-6.48718
