# Supplementary material for: Ultrasmall single-layered NbSe2 nanotubes flattened within a chemical-driven self-pressurized carbon nanotube
Source: Nat Commun. 2024 Jan 11;15:475. doi: 10.1038/s41467-023-44677-y (PMC10784551; doi:10.1038/s41467-023-44677-y)
Supplement: Supplementary file 4 — Source Data [file 41467_2023_44677_MOESM4_ESM.zip › Source Data/Source data for Supplmentary Figure 23.xlsx]

## Sheet: Sheet1
	Bond length / Å
Nb atom	inner	outer
1	2.5706	2.65225
2	2.5979	2.634
3	2.5768	2.64635
4	2.59805	2.6333
5	2.5669	2.65375
6	2.58265	2.64295
7	2.6022	2.6389
8	2.5858	2.64065
9	2.56695	2.65315
10	2.59865	2.6313
11	2.5772	2.64765
12	2.5984	2.6327
13	2.58035	2.6468
14	2.5992	2.6334
15	2.577	2.64685
16	2.5699	2.652
17	2.5984	2.6329
18	2.57805	2.6456
19	2.59815	2.6341
20	2.57135	2.65075
20	2.57135	2.65075
