# Supplementary material for: Ultrasmall single-layered NbSe2 nanotubes flattened within a chemical-driven self-pressurized carbon nanotube
Source: Nat Commun. 2024 Jan 11;15:475. doi: 10.1038/s41467-023-44677-y (PMC10784551; doi:10.1038/s41467-023-44677-y)
Supplement: Supplementary file 4 — Source Data [file 41467_2023_44677_MOESM4_ESM.zip › Source Data/Source data for Supplmentary Figure 24.xlsx]

## Sheet: Sheet1
Temperature / K	Gxx / S	Temperature / K	Gxx / S	Temperature / K	Gxx / S	Temperature / K	Gxx / S	Temperature / K	Gxx / S
1.81161	0.01728	1.95035	0.00605	10.1914	0.01165	1.95035	0.00421	10.1914	0.00725
2.78954	0.01984	2.04695	0.0062	9.94605	0.01155	2.04695	0.00429	9.94605	0.0072
3.78051	0.02277	2.15265	0.00636	9.5481	0.01146	2.15265	0.00437	9.5481	0.00714
4.78274	0.02542	2.23955	0.00649	9.16515	0.01125	2.23955	0.00444	9.16515	0.00703
5.81569	0.02795	2.3452	0.00663	9.05035	0.0112	2.3452	0.00452	9.05035	0.007
6.80699	0.02967	2.44595	0.00676	8.95855	0.01116	2.44595	0.00459	8.95855	0.00698
7.80596	0.03123	2.54375	0.00688	8.8672	0.01113	2.54375	0.00466	8.8672	0.00696
8.77245	0.03273	2.6481	0.00701	8.7544	0.01108	2.6481	0.00472	8.7544	0.00694
9.7762	0.03407	2.74945	0.00713	8.6494	0.01104	2.74945	0.00479	8.6494	0.00691
10.7622	0.0353	2.8442	0.00724	8.54595	0.011	2.8442	0.00485	8.54595	0.00689
		2.94515	0.00735	8.44675	0.01096	2.94515	0.00491	8.44675	0.00687
		3.0467	0.00746	8.352	0.01092	3.0467	0.00497	8.352	0.00684
		3.1539	0.00758	8.25535	0.01087	3.1539	0.00503	8.25535	0.00682
		3.2415	0.00766	8.14825	0.01083	3.2415	0.00508	8.14825	0.0068
		3.3501	0.00777	8.0579	0.01079	3.3501	0.00513	8.0579	0.00677
		3.448	0.00787	7.9664	0.01074	3.448	0.00518	7.9664	0.00675
		3.54335	0.00796	7.85835	0.0107	3.54335	0.00523	7.85835	0.00673
		3.6468	0.00805	7.7589	0.01065	3.6468	0.00528	7.7589	0.0067
		3.7446	0.00814	7.65635	0.01061	3.7446	0.00533	7.65635	0.00667
		3.85045	0.00824	7.55915	0.01056	3.85045	0.00538	7.55915	0.00665
		3.9532	0.00832	7.46535	0.01052	3.9532	0.00543	7.46535	0.00662
		4.0479	0.00841	7.3657	0.01046	4.0479	0.00548	7.3657	0.0066
		4.1461	0.00849	7.26275	0.01042	4.1461	0.00552	7.26275	0.00657
		4.24405	0.00857	7.15695	0.01037	4.24405	0.00556	7.15695	0.00654
		4.35285	0.00866	7.0675	0.01033	4.35285	0.00561	7.0675	0.00652
		4.45065	0.00873	7.0922	0.01033	4.45065	0.00565	7.0922	0.00652
		4.549	0.0088	6.66675	0.01015	4.549	0.00569	6.66675	0.00643
		4.6456	0.00888	6.4046	0.00999	4.6456	0.00573	6.4046	0.00634
		4.75245	0.00895	6.25525	0.00991	4.75245	0.00577	6.25525	0.00629
		4.85305	0.00902	6.14995	0.00985	4.85305	0.00581	6.14995	0.00626
		4.9493	0.00909	6.0502	0.0098	4.9493	0.00585	6.0502	0.00623
		5.04755	0.00916	5.95205	0.00974	5.04755	0.00588	5.95205	0.0062
		5.1466	0.00923	5.8512	0.00968	5.1466	0.00592	5.8512	0.00617
		5.2476	0.0093	5.74635	0.00962	5.2476	0.00596	5.74635	0.00613
		5.34595	0.00936	5.48115	0.00945	5.34595	0.00599	5.48115	0.00604
		5.4433	0.00943	5.348	0.00937	5.4433	0.00603	5.348	0.006
		5.54925	0.00949	5.2466	0.0093	5.54925	0.00606	5.2466	0.00596
		5.653	0.00955	5.15565	0.00923	5.653	0.0061	5.15565	0.00592
		5.74435	0.00961	5.0446	0.00916	5.74435	0.00613	5.0446	0.00588
		5.84875	0.00968	4.9431	0.00909	5.84875	0.00616	4.9431	0.00585
		5.9441	0.00973	4.85745	0.00903	5.9441	0.0062	4.85745	0.00581
		6.04595	0.00979	4.74575	0.00896	6.04595	0.00623	4.74575	0.00577
		6.14575	0.00985	4.65845	0.00889	6.14575	0.00626	4.65845	0.00574
		6.2422	0.0099	4.5626	0.00882	6.2422	0.00629	4.5626	0.0057
		6.3416	0.00996	4.4524	0.00874	6.3416	0.00632	4.4524	0.00565
		6.44965	0.01002	4.33275	0.00865	6.44965	0.00635	4.33275	0.00561
		6.5493	0.01007	4.1729	0.0085	6.5493	0.00638	4.1729	0.00553
		6.64745	0.01012	4.0509	0.00842	6.64745	0.00641	4.0509	0.00548
		6.747	0.01018	3.95815	0.00833	6.747	0.00644	3.95815	0.00543
		6.8426	0.01023	3.8614	0.00825	6.8426	0.00647	3.8614	0.00539
		6.95415	0.01028	3.75615	0.00816	6.95415	0.0065	3.75615	0.00534
		7.0501	0.01033	3.6554	0.00806	7.0501	0.00652	3.6554	0.00529
		7.14785	0.01038	3.5454	0.00796	7.14785	0.00655	3.5454	0.00524
		7.24705	0.01043	3.4607	0.00789	7.24705	0.00658	3.4607	0.00519
		7.34845	0.01048	3.3473	0.00778	7.34845	0.0066	3.3473	0.00514
		7.447	0.01052	3.2579	0.00769	7.447	0.00663	3.2579	0.00509
		7.5431	0.01057	3.14975	0.00758	7.5431	0.00665	3.14975	0.00503
		7.6437	0.01062	3.0528	0.00748	7.6437	0.00668	3.0528	0.00497
		7.75165	0.01067	2.9571	0.00736	7.75165	0.00671	2.9571	0.00491
		7.85085	0.01071	2.8592	0.00726	7.85085	0.00673	2.8592	0.00486
		7.94835	0.01075	2.74795	0.00714	7.94835	0.00676	2.74795	0.00479
		8.0491	0.0108	2.64135	0.00702	8.0491	0.00678	2.64135	0.00473
		8.1485	0.01084	2.55015	0.00689	8.1485	0.0068	2.55015	0.00466
		8.2478	0.01088	2.49725	0.00683	8.2478	0.00683	2.49725	0.00463
		8.351	0.01093	1.83595	0.00588	8.351	0.00685	1.83595	0.00411
		8.4494	0.01097			8.4494	0.00688
		8.55005	0.01101			8.55005	0.0069
		8.6503	0.01106			8.6503	0.00692
		8.7476	0.0111			8.7476	0.00695
		8.84665	0.01113			8.84665	0.00697
		8.94585	0.01117			8.94585	0.00699
		9.04485	0.01121			9.04485	0.00701
		9.1458	0.01125			9.1458	0.00703
		9.24275	0.01129			9.24275	0.00705
		9.34485	0.01133			9.34485	0.00708
		9.442	0.01137			9.442	0.0071
		9.5457	0.01141			9.5457	0.00712
		9.6439	0.01144			9.6439	0.00714
		9.7406	0.01148			9.7406	0.00716
		9.85115	0.01152			9.85115	0.00718
		9.94885	0.01155			9.94885	0.0072
		10.0071	0.01157			10.0071	0.00721
		10.0929	0.01159			10.0929	0.00722
