# Supplementary material for: Ultrasmall single-layered NbSe2 nanotubes flattened within a chemical-driven self-pressurized carbon nanotube
Source: Nat Commun. 2024 Jan 11;15:475. doi: 10.1038/s41467-023-44677-y (PMC10784551; doi:10.1038/s41467-023-44677-y)
Supplement: Supplementary file 4 — Source Data [file 41467_2023_44677_MOESM4_ESM.zip › Source Data/Source data for Supplmentary Figure 25.xlsx]

## Sheet: Sheet1
Temperature / K	Gxx / S	Temperature / K	Gxx / S
1.95035	0.06214	30.0167	0.09042
2.04695	0.06269	29.0136	0.09001
2.15265	0.06321	28.0119	0.08965
2.23955	0.06371	26.9839	0.08943
2.3452	0.06422	25.98	0.08897
2.44595	0.06471	24.9814	0.08872
2.54375	0.06512	24.0128	0.08829
2.6481	0.06565	23.0176	0.08786
2.74945	0.06606	22.035	0.08757
2.8442	0.06648	21.0277	0.08706
2.94515	0.06685	20.0181	0.08632
3.0467	0.06732	19.0362	0.08582
3.1539	0.06772	18.0205	0.08541
3.2415	0.06805	17.0208	0.08463
3.3501	0.06846	16.0359	0.08391
3.448	0.0688	15.0224	0.08308
3.54335	0.06914	14.0409	0.0825
3.6468	0.0695	13.0292	0.08147
3.7446	0.06981	12.039	0.08058
3.85045	0.0702	11.0436	0.07931
3.9532	0.07053	10.009	0.07823
4.0479	0.07087	8.98779	0.07664
4.1461	0.07115	8.01121	0.07542
4.24405	0.07145	7.0242	0.07385
4.35285	0.07175	5.97655	0.0717
4.45065	0.07203	4.9934	0.06966
4.549	0.07232	3.99846	0.06583
4.6456	0.07262	3.00695	0.06258
4.75245	0.07288	2.01418	0.05927
4.85305	0.07318
4.9493	0.07339
5.04755	0.07371
5.1466	0.07393
5.2476	0.07425
5.34595	0.07447
5.4433	0.0747
5.54925	0.07499
5.653	0.07524
5.74435	0.07543
5.84875	0.07569
5.9441	0.07587
6.04595	0.07617
6.14575	0.07636
6.2422	0.07655
6.3416	0.07679
6.44965	0.07703
6.5493	0.07723
6.64745	0.07746
6.747	0.07758
6.8426	0.07785
6.95415	0.07805
7.0501	0.0783
7.14785	0.07842
7.24705	0.07862
7.34845	0.07877
7.447	0.07896
7.5431	0.07914
7.6437	0.07932
7.75165	0.07961
7.85085	0.0797
7.94835	0.0799
8.0491	0.08009
8.1485	0.08022
8.2478	0.08035
8.351	0.08058
8.4494	0.08073
8.55005	0.0809
8.6503	0.08108
8.7476	0.08124
8.84665	0.08135
8.94585	0.08155
9.04485	0.08169
9.1458	0.08183
9.24275	0.082
9.34485	0.08215
9.442	0.08232
9.5457	0.08245
9.6439	0.08262
9.7406	0.08277
9.85115	0.08285
9.94885	0.083
10.0071	0.08311
10.0929	0.08308
10.7539	0.08414
11.2853	0.08469
12.3095	0.08596
13.2965	0.08699
14.2668	0.08794
15.3245	0.08894
16.3031	0.08976
17.2946	0.0905
18.2848	0.09126
19.2642	0.09189
19.8022	0.09226
20.8002	0.09289
21.7819	0.0934
22.7719	0.09399
23.2974	0.09436
24.304	0.09475
25.2934	0.09525
26.3155	0.09572
27.2972	0.0961
28.2945	0.09653
29.2834	0.09688
30.2704	0.09729
