# Supplementary material for: Ultrasmall single-layered NbSe2 nanotubes flattened within a chemical-driven self-pressurized carbon nanotube
Source: Nat Commun. 2024 Jan 11;15:475. doi: 10.1038/s41467-023-44677-y (PMC10784551; doi:10.1038/s41467-023-44677-y)
Supplement: Supplementary file 4 — Source Data [file 41467_2023_44677_MOESM4_ESM.zip › Source Data/Source data for Supplmentary Figure 4.xlsx]

## Sheet: Sheet1
single-chain		double-chain (side viewed)		triple-chain (side viewed)		more-chains (side viewed)
CNT inner diameter / nm	Chain numbers	CNT inner diameter / nm	Chain numbers	CNT inner diameter / nm	Chain numbers	CNT inner diameter / nm	Chain numbers
1.15942	1	1.62028	2	1.97383	4	2.89345	10
1.10393	1	1.54774	2	2.28962	5	2.80148	10
0.94498	1	1.58358	2	2.11306	5	3.0887	12
		1.75642	3	2.15359	5
		1.75372	3	2.24249	6
				2.18768	6
				2.25488	7
				2.69141	7
				2.22116	7
				2.4519	8
				2.43839	8
