# Supplementary material for: Ultrasmall single-layered NbSe2 nanotubes flattened within a chemical-driven self-pressurized carbon nanotube
Source: Nat Commun. 2024 Jan 11;15:475. doi: 10.1038/s41467-023-44677-y (PMC10784551; doi:10.1038/s41467-023-44677-y)
Supplement: Supplementary file 4 — Source Data [file 41467_2023_44677_MOESM4_ESM.zip › Source Data/Source data for Supplmentary Figure 9.xlsx]

## Sheet: Sheet1
NbSe2@CNT		NbSe3@CNT
CNT diameter / nm	Nb atom number	CNT diameter / nm	Nb atom number
2.09332	10	3.0887	12
2.02381	11	2.80148	10
2.11451	11	2.4519	8
1.96652	11	2.22116	7
2.0827	12	1.97383	4
2.17344	12	2.28962	5
2.36905	13	2.11306	5
2.41031	13	2.15359	5
2.34594	14	2.24249	6
2.64319	14	2.18768	6
2.63996	15	2.25488	7
2.84692	15	2.43839	8
2.5881	16	2.69141	7
2.87676	17	2.89345	10
2.6112	18
2.89689	19
2.69833	20
3.11944	24
